# Supplementary material for: MiR-184 expression is regulated by AMPK in pancreatic islets
Source: FASEB J. 2018 Jan 8;32(5):2587–600. doi: 10.1096/fj.201701100R (PMC6207280; doi:10.1096/fj.201701100R)
Supplement: Supplementary file 1 [file fj.201701100R.sd1.xlsx]

## Sheet: Supp Table 1
Supplemental Table 1. Table contains, from left to right, miRNA identity, normalized Cq values for the relevant samples (columns 2-7), the standard desviation for the two groups, the average dCq for the two groups, the ddCq and the fold change, a t-test for those miRNAs detected in all samples and a Benjamini-Hochberg corretion
	Normalized Cq
	βAMPKdKO	βAMPKdKO	βAMPKdKO	Control	Control	Control
Assay	1KO	3KO	2KO	5C	4C	6C	SD KO	SD Control	Average dcq KO	Average dcq Control	ddcq KO - Control	Fold change KO / Control	t-test p-value	Benjamini-Hochberg FDR
mmu-miR-100-5p	-0.406161	-0.326261	-0.26949	-1.19508	-1.2383	-1.29065	0.0686606	0.0478576	-0.333971	-1.24134	0.90737	1.87562	0.000106379	0.0370199
mmu-miR-34b-5p	0.884651	1.25385	0.804992	2.86744	3.21725	3.21866	0.239487	0.20237	0.981164	3.10112	-2.11996	-4.3468	0.000354242	0.0478827
mmu-miR-34b-3p	-3.74594	-3.22524	-3.70085	-0.842506	-0.742866	-1.30111	0.28849	0.297738	-3.55734	-0.962162	-2.59518	-6.04265	0.000412782	0.0478827
mmu-miR-34c-5p	-1.08926	-0.76886	-1.18998	1.21292	1.82977	1.75891	0.219902	0.337547	-1.01603	1.60053	-2.61656	-6.13288	0.000783486	0.0561353
mmu-miR-29a-5p	0.603485	0.523801	0.530172	0.896081	0.956796	1.0081	0.0442811	0.0560731	0.552486	0.953658	-0.401171	-1.32058	0.000806542	0.0561353
mmu-miR-335-5p	-0.31392	0.0148373	0.305919	-2.13123	-1.83737	-2.33073	0.310111	0.248179	0.00227868	-2.09978	2.10206	4.29321	0.000977389	0.0566886
mmu-miR-378a-3p	0.711744	0.395066	0.697364	1.57759	1.87574	1.68714	0.178827	0.15081	0.601391	1.71349	-1.1121	-2.1616	0.0013373	0.0664828
mmu-miR-670-5p	-0.860301	-1.15023	-0.882995	-0.0362443	-0.0450474	0.241241	0.161239	0.162807	-0.964509	0.0533166	-1.01783	-2.02486	0.00153594	0.0668136
mmu-miR-181a-5p	1.69763	1.81398	1.91869	1.15032	1.11285	1.23561	0.110581	0.0629181	1.8101	1.16626	0.643841	1.56248	0.00251001	0.0897553
mmu-miR-136-5p	3.99502	4.09391	3.94829	4.41353	4.48518	4.40647	0.0743492	0.0435505	4.01241	4.43506	-0.422653	-1.34039	0.00257918	0.0897553
mmu-miR-99a-5p	2.72434	2.98846	2.93087	2.14449	2.20789	2.04369	0.138884	0.0828068	2.88122	2.13202	0.749199	1.68086	0.00295764	0.093569
mmu-miR-200a-3p	5.84112	5.61679	5.76357	6.31329	6.14732	6.23301	0.113932	0.0830005	5.7405	6.2312	-0.490709	-1.40514	0.00506548	0.128327
mmu-miR-31-3p	-3.37213	-3.54856	-3.81893	-2.54842	-2.6558	-2.41949	0.225045	0.118316	-3.57987	-2.54124	-1.03863	-2.05428	0.00563515	0.128327
mmu-miR-125b-5p	5.66063	6.08991	6.14941	4.8122	5.08301	4.59137	0.266683	0.246243	5.96665	4.82886	1.13779	2.20043	0.00568488	0.128327
mmu-miR-140-5p	0.237203	0.237423	0.145492	0.396549	0.467919	0.424816	0.0530131	0.0359407	0.206706	0.429761	-0.223056	-1.1672	0.00569844	0.128327
mmu-miR-96-5p	1.79095	1.13046	1.28478	2.94769	2.49893	3.01983	0.345508	0.28223	1.40207	2.82215	-1.42008	-2.67601	0.0059162	0.128327
mmu-miR-9-5p	-1.20188	-1.38302	-1.40501	-1.66474	-1.82807	-1.82684	0.111472	0.0939487	-1.32997	-1.77322	0.443248	1.35966	0.00673457	0.128327
mmu-miR-10b-5p	1.05429	0.94343	1.1864	0.361647	0.589844	0.261162	0.12164	0.168425	1.06137	0.404218	0.657156	1.57697	0.00707395	0.128327
mmu-miR-20a-5p	1.54794	1.80865	1.54446	0.924702	1.06874	1.1198	0.151534	0.101174	1.63368	1.03775	0.595935	1.51145	0.00716343	0.128327
mmu-miR-30e-5p	2.93688	2.93794	2.83298	3.27373	3.44626	3.25818	0.0602971	0.10439	2.9026	3.32605	-0.423455	-1.34114	0.00737514	0.128327
mmu-miR-135a-5p	-0.716891	-0.0125846	-0.178091	-1.83327	-1.29724	-1.85689	0.368272	0.316515	-0.302522	-1.66247	1.35995	2.56676	0.008817	0.141493
mmu-miR-101a-3p	4.10329	4.20442	4.00591	4.6057	4.54465	4.58999	0.0992614	0.0317038	4.10454	4.58011	-0.475571	-1.39047	0.00894497	0.141493
mmu-miR-98-5p	0.429218	0.590974	0.720205	1.1377	0.944584	1.13182	0.145796	0.109839	0.580132	1.07137	-0.491237	-1.40565	0.0114102	0.169145
mmu-miR-34a-5p	2.63716	2.85964	2.96881	1.96493	2.16689	2.35167	0.169022	0.193433	2.82187	2.16116	0.660708	1.58086	0.0116652	0.169145
mmu-miR-145a-5p	4.36601	4.00152	4.09726	3.68042	3.51081	3.31651	0.188969	0.182093	4.15493	3.50258	0.652352	1.57173	0.012627	0.175768
mmu-miR-19a-3p	1.27626	1.3888	1.03005	0.807884	0.503504	0.605294	0.183479	0.154947	1.2317	0.638894	0.592809	1.50818	0.0136821	0.182538
mmu-miR-674-5p	-0.795879	-0.551262	-0.404828	-1.28036	-1.08725	-1.52494	0.197569	0.219347	-0.583989	-1.29752	0.713528	1.63981	0.0141625	0.182538
mmu-miR-344c-3p	-4.89882	-4.52326	-4.31315	-5.82003	-5.28429	-5.96119	0.296706	0.357105	-4.57841	-5.6885	1.11009	2.15859	0.0153711	0.18954
mmu-let-7g-5p	5.77436	5.84516	6.00005	6.31536	6.18891	6.49318	0.115424	0.152853	5.87319	6.33248	-0.459295	-1.37487	0.0165022	0.18954
mmu-miR-324-5p	1.36486	0.891949	1.19942	1.87364	1.90023	2.06286	0.239982	0.102439	1.15207	1.94558	-0.793503	-1.73328	0.0172118	0.18954
mmu-miR-344-3p	0.344586	0.77631	0.646782	-0.209413	-0.10745	0.121541	0.221542	0.169491	0.589226	-0.0651071	0.654333	1.57389	0.0174787	0.18954
mmu-miR-296-5p	1.33181	1.7231	1.49731	0.0123471	0.219902	-0.768793	0.196415	0.521341	1.51741	-0.178848	1.69625	3.24059	0.0196495	0.18954
mmu-miR-129-2-3p	1.4975	1.07232	1.33497	1.9091	1.7743	2.19304	0.214547	0.213755	1.30159	1.95881	-0.657218	-1.57704	0.0197982	0.18954
mmu-miR-191-5p	2.71047	2.61969	2.68673	2.81502	2.83753	2.79353	0.0470772	0.0220013	2.6723	2.81536	-0.143061	-1.10425	0.0199149	0.18954
mmu-miR-126a-3p	6.16417	6.13089	5.99857	5.85655	5.59104	5.63533	0.0875933	0.142241	6.09787	5.6943	0.403571	1.32278	0.0202604	0.18954
mmu-miR-301b-3p	-2.51297	-2.52958	-2.7204	-1.82606	-2.06387	-2.21283	0.115265	0.19508	-2.58765	-2.03425	-0.553397	-1.46754	0.0206479	0.18954
mmu-miR-365-3p	0.747041	0.375709	0.463736	-0.0124155	-0.219237	0.129801	0.194035	0.175513	0.528829	-0.0339507	0.562779	1.47711	0.0207388	0.18954
mmu-miR-222-3p	2.47897	2.19474	2.02051	2.96392	2.96677	2.73183	0.23142	0.13483	2.23141	2.8875	-0.656096	-1.57581	0.0208263	0.18954
mmu-miR-335-3p	-3.14382	-2.16532	-2.0278	-4.0966	-4.05366	-4.56299	0.608531	0.282484	-2.44565	-4.23775	1.7921	3.46319	0.0216928	0.18954
mmu-miR-205-5p	1.862	2.24514	2.38697	0.604347	1.29211	0.306173	0.271573	0.505632	2.16471	0.734208	1.4305	2.6954	0.0219158	0.18954
mmu-miR-378a-5p	-4.60339	-4.00771	-4.35202	-3.31364	-3.3546	-3.21748	0.299046	0.0703857	-4.32104	-3.29524	-1.0258	-2.03609	0.022363	0.18954
mmu-let-7g-3p	-1.63655	-1.53519	-1.99461	-0.893183	-0.920723	-1.03581	0.24137	0.0756602	-1.72212	-0.949906	-0.772211	-1.70788	0.0228755	0.18954
mmu-miR-129-5p	1.75543	1.52449	1.84781	2.40654	2.08362	2.55839	0.166531	0.242468	1.70924	2.34952	-0.640275	-1.55863	0.0243766	0.192887
mmu-miR-17-3p	-2.77983	-2.54843	-2.29606	-3.12073	-3.34056	-3.1796	0.241964	0.1138	-2.54144	-3.21363	0.67219	1.59349	0.0249626	0.192887
mmu-miR-31-5p	3.27677	2.81393	2.61574	3.74074	3.60179	4.03197	0.339231	0.219533	2.90215	3.7915	-0.889354	-1.85235	0.0250777	0.192887
mmu-miR-106b-5p	1.73161	1.76095	1.7043	1.82498	1.78982	1.80429	0.0283303	0.0176702	1.73229	1.80636	-0.0740738	-1.05268	0.0254965	0.192887
mmu-miR-29b-3p	5.97248	6.44617	6.11806	6.92465	6.59594	7.07768	0.24264	0.246154	6.1789	6.86609	-0.687186	-1.61014	0.0262157	0.194107
mmu-miR-148a-5p	-2.83225	-3.17922	-3.16228	-2.64231	-2.40996	-2.64598	0.195613	0.135218	-3.05792	-2.56609	-0.49183	-1.40623	0.0281519	0.195786
mmu-miR-187-3p	-0.777938	-0.61621	-1.05331	-0.222903	-0.393708	0.0905383	0.220997	0.245599	-0.815819	-0.175358	-0.640461	-1.55883	0.0288494	0.195786
mmu-miR-219a-5p	-0.0177204	0.418022	0.229966	1.15773	0.623335	0.882572	0.21855	0.267238	0.210089	0.88788	-0.677791	-1.59969	0.0289511	0.195786
mmu-miR-467e-5p	-3.44126	-3.19225	-4.27172	-4.62673	-5.19161	-5.28892	0.56523	0.357552	-3.63508	-5.03575	1.40068	2.64026	0.0295741	0.195786
mmu-miR-182-5p	-0.225649	-0.22138	-0.736637	0.973014	0.248241	1.15297	0.296259	0.478924	-0.394555	0.791408	-1.18596	-2.27515	0.0297746	0.195786
mmu-miR-455-5p	-1.83511	-1.33417	-1.72768	-3.14785	-2.3647	-2.49548	0.263736	0.419526	-1.63232	-2.66935	1.03702	2.05199	0.029818	0.195786
mmu-miR-92a-3p	1.6019	1.65512	1.63341	0.972653	1.1782	0.74444	0.0267593	0.216977	1.63014	0.965097	0.665048	1.58562	0.0320591	0.199981
mmu-miR-183-5p	0.154455	-1.21076	-1.09133	1.00447	0.652798	1.5972	0.756093	0.477301	-0.715879	1.08482	-1.8007	-3.48389	0.0330526	0.199981
mmu-miR-497-5p	3.03649	2.93795	3.05445	2.85216	2.67015	2.62175	0.0627242	0.121487	3.00963	2.71469	0.294942	1.22684	0.0335126	0.199981
mmu-miR-322-3p	-3.40738	-4.38941	-4.27793	-5.49499	-6.89786	-5.47015	0.537688	0.817209	-4.02491	-5.95434	1.92943	3.80904	0.0337213	0.199981
mmu-miR-148a-3p	6.25246	5.78802	5.51814	6.99665	6.83441	6.84531	0.371427	0.0906895	5.85288	6.89212	-1.03925	-2.05516	0.0338722	0.199981
mmu-miR-429-3p	4.80777	4.62753	4.50536	4.9059	5.00351	5.10305	0.152133	0.0985758	4.64689	5.00415	-0.357266	-1.281	0.0342631	0.199981
mmu-miR-149-5p	-1.33821	-0.667166	-0.4575	-1.51458	-1.99617	-2.30697	0.460056	0.399249	-0.820958	-1.93924	1.11828	2.17088	0.0344795	0.199981
mmu-miR-195a-5p	1.72195	1.76959	1.72386	1.49265	1.29024	1.21299	0.0269706	0.14442	1.73847	1.33196	0.406505	1.32547	0.0357638	0.202206
mmu-miR-1930-5p	-5.57563	-5.78137	-6.61986	-4.29102	-5.19842	-4.55798	0.553143	0.466334	-5.99229	-4.68248	-1.30981	-2.47909	0.0363709	0.202206
mmu-miR-185-5p	1.92729	1.95911	2.18975	2.35361	2.24997	2.46523	0.143233	0.107654	2.02538	2.35627	-0.330889	-1.25779	0.0366062	0.202206
mmu-miR-30d-5p	3.73084	3.76695	3.76188	3.79468	3.86217	3.83622	0.0195539	0.0340471	3.75323	3.83102	-0.077797	-1.05541	0.0377394	0.203859
mmu-miR-455-3p	0.774381	1.30183	1.52182	0.21249	0.562372	0.200747	0.384116	0.205479	1.19935	0.325203	0.874143	1.83292	0.0389993	0.203859
mmu-miR-17-5p	-4.73714	-4.06981	-4.29527	-5.75088	-6.26845	-7.47066	0.339464	0.882312	-4.36741	-6.49666	2.12926	4.37492	0.0390766	0.203859
mmu-miR-376a-3p	3.35525	3.2676	3.0706	3.63874	3.49945	3.55751	0.14578	0.0699652	3.23115	3.56523	-0.334082	-1.26058	0.0399786	0.203859
mmu-miR-199a-5p	-0.109868	0.0232222	-0.405753	-0.630284	-0.517777	-0.933343	0.219576	0.214941	-0.164133	-0.693801	0.529668	1.4436	0.0405327	0.203859
mmu-miR-107-3p	2.61415	2.51446	2.61652	2.66086	2.78226	2.73953	0.0582568	0.0615796	2.58171	2.72755	-0.145837	-1.10637	0.0409045	0.203859
mmu-miR-181b-5p	-2.11198	-2.20358	-1.58726	-2.89857	-2.86414	-2.88464	0.33256	0.0173167	-1.9676	-2.88245	0.914844	1.88537	0.0410062	0.203859
mmu-miR-15a-5p	4.87084	4.42076	4.55206	5.24277	4.90103	5.30887	0.231458	0.218893	4.61455	5.15089	-0.536338	-1.45029	0.0435791	0.207486
mmu-miR-139-5p	0.00347283	-0.499007	0.305088	-0.8341	-0.709585	-1.29287	0.406208	0.307191	-0.0634821	-0.945519	0.882037	1.84298	0.0437754	0.207486
mmu-miR-130a-3p	0.828143	1.07988	1.22133	0.760494	0.473558	0.609549	0.199154	0.143533	1.04312	0.614534	0.428584	1.34591	0.0441381	0.207486
mmu-miR-29a-3p	6.58428	6.60785	6.59913	6.90808	6.75838	6.97064	0.0119173	0.109073	6.59709	6.87903	-0.281948	-1.21584	0.0449583	0.207486
mmu-miR-143-3p	4.45638	4.13304	4.05628	3.9321	3.68488	3.47893	0.212336	0.226894	4.21523	3.69864	0.516597	1.43058	0.0452772	0.207486
mmu-miR-130b-3p	-3.24108	-2.71001	-2.32035	-1.74366	-1.66708	-1.52064	0.462171	0.113317	-2.75715	-1.64379	-1.11335	-2.16348	0.0460334	0.207486
mmu-miR-101b-3p	1.98834	1.8438	1.45987	2.4959	2.35633	2.37907	0.273126	0.074888	1.764	2.41043	-0.64643	-1.56529	0.0462902	0.207486
mmu-miR-193b-3p	-1.86369	-2.80688	-2.01574	-2.97355	-3.75937	-4.36804	0.506397	0.699116	-2.22877	-3.70032	1.47155	2.77319	0.0469889	0.207486
mmu-miR-200b-3p	5.97221	5.86502	6.01185	6.59434	6.21194	6.63342	0.0759605	0.23288	5.94969	6.4799	-0.530207	-1.44414	0.0474897	0.207486
mmu-miR-669b-5p	-5.08949	-5.0334	-5.81715	-7.81385	-6.48867	-6.46923	0.437208	0.770763	-5.31335	-6.92392	1.61057	3.05373	0.0476979	0.207486
mmu-miR-1839-5p	0.865202	0.755775	0.135735	1.46137	1.09276	1.64412	0.393392	0.280853	0.585571	1.39942	-0.813846	-1.75789	0.0490547	0.209925
mmu-miR-34c-3p	-4.26951	-4.84802	-6.19929	-3.22664	-2.77984	-2.64883	0.990345	0.302948	-5.10561	-2.88511	-2.2205	-4.66055	0.0501133	0.209925
mmu-miR-23a-3p	5.30973	5.19058	5.30137	5.13848	4.91305	5.05623	0.0665096	0.114078	5.26723	5.03592	0.231308	1.1739	0.0512435	0.209925
mmu-miR-425-5p	1.0955	1.14443	1.22489	1.4682	1.38722	1.71911	0.065336	0.17304	1.15494	1.52485	-0.369905	-1.29227	0.0516908	0.209925
mmu-miR-501-5p	-1.13614	-0.774116	-1.17267	-0.346435	-0.748419	-0.568223	0.22032	0.201351	-1.02764	-0.554359	-0.473284	-1.38827	0.052015	0.209925
mmu-miR-3107-5p	-4.85053	-4.98187	-3.82347	-5.71372	-6.70091	-5.507	0.634294	0.638058	-4.55196	-5.97388	1.42192	2.67942	0.0520453	0.209925
mmu-let-7f-5p	2.94111	3.14397	2.91408	3.30378	3.83659	3.51247	0.125649	0.268486	2.99972	3.55095	-0.551224	-1.46533	0.0525345	0.209925
mmu-miR-29c-3p	5.77091	5.86928	6.17976	6.50265	6.18393	6.44156	0.213402	0.169157	5.93998	6.37605	-0.436062	-1.35291	0.0530844	0.209925
mmu-miR-103-3p	4.9791	5.15033	5.10881	5.2515	5.23287	5.30511	0.0893226	0.0375048	5.07941	5.26316	-0.183747	-1.13583	0.0542468	0.210703
mmu-miR-323-3p	-2.17852	-1.92815	-1.83896	-2.63752	-2.21329	-2.73166	0.176043	0.276144	-1.98188	-2.52749	0.545612	1.45964	0.0544921	0.210703
mmu-miR-190a-5p	-5.03716	-3.85757	-3.83115	-2.50576	-2.79272	-3.38627	0.688792	0.449062	-4.24196	-2.89492	-1.34704	-2.5439	0.0560347	0.212607
mmu-miR-32-5p	2.4128	2.48842	2.19312	2.66771	2.59616	2.74253	0.153394	0.0731908	2.36478	2.6688	-0.304016	-1.23458	0.0567162	0.212607
mmu-miR-148b-3p	3.12454	2.99903	2.76271	3.35121	3.27814	3.40275	0.183721	0.062611	2.9621	3.34404	-0.381938	-1.30309	0.0568175	0.212607
mmu-miR-140-3p	0.819415	0.92767	0.807362	1.39146	1.14406	1.66914	0.0662552	0.262681	0.851483	1.40155	-0.550071	-1.46416	0.0605964	0.224335
mmu-miR-210-3p	-0.337825	-0.405662	-0.36538	1.93522	1.88541	0.475325	0.0341171	0.828867	-0.369622	1.43199	-1.80161	-3.48609	0.0636326	0.229101
mmu-miR-501-3p	-1.39746	-1.54962	-1.07306	-0.743801	-1.113	-0.700703	0.243413	0.226625	-1.34005	-0.852501	-0.487547	-1.40206	0.0643532	0.229101
mmu-miR-33-3p	-5.48254	-5.47313	-4.8919	-4.65475	-4.8763	-4.44079	0.338322	0.217768	-5.28252	-4.65728	-0.625242	-1.54247	0.0646341	0.229101
mmu-miR-879-3p	-2.49461	-2.40168	-2.73875	-2.08903	-1.50195	-2.11379	0.174097	0.346316	-2.54502	-1.90159	-0.643424	-1.56203	0.0650693	0.229101
mmu-miR-27b-5p	-3.70643	-3.41525	-3.93654	-3.183	-3.38973	-2.8701	0.261239	0.261618	-3.68607	-3.14761	-0.538466	-1.45243	0.0651752	0.229101
mmu-miR-26b-5p	2.01548	2.0473	2.37916	2.50666	2.42113	2.62791	0.201413	0.103904	2.14731	2.51857	-0.371256	-1.29348	0.0659435	0.229483
mmu-miR-540-5p	0.669781	0.493859	0.725455	0.522332	0.262777	0.314792	0.120889	0.137324	0.629698	0.366634	0.263064	1.20003	0.0684531	0.235858
mmu-miR-379-5p	2.68867	2.71417	2.56607	2.77321	2.85982	3.02546	0.0791753	0.128169	2.6563	2.88616	-0.22986	-1.17272	0.0693973	0.236767
mmu-miR-322-5p	1.31059	1.245	1.0989	0.859811	1.05724	0.651074	0.108368	0.203112	1.21816	0.856043	0.36212	1.28531	0.0708885	0.239507
mmu-miR-200c-3p	6.59904	6.25659	6.43834	6.90951	6.5807	6.99862	0.17133	0.220117	6.43132	6.82961	-0.398289	-1.31794	0.0724988	0.242592
mmu-miR-544-3p	-2.30252	-3.11941	-2.51349	-3.27288	-3.60417	-3.31965	0.424059	0.179301	-2.64514	-3.3989	0.753758	1.68618	0.0747299	0.243527
mmu-miR-194-5p	0.636652	0.409649	0.442877	0.222097	0.387402	0.118138	0.122599	0.135792	0.496393	0.242546	0.253847	1.19238	0.0747571	0.243527
mmu-miR-15b-5p	-0.0940732	-1.26054	-0.799745	-1.80973	-1.5798	-1.97175	0.5875	0.19695	-0.718118	-1.78709	1.06898	2.09794	0.0752648	0.243527
mmu-miR-141-3p	6.84276	6.54091	6.57559	7.26026	6.81249	7.31166	0.165171	0.274561	6.65309	7.12814	-0.475051	-1.38997	0.0755773	0.243527
mmu-miR-141-5p	1.90843	1.54588	1.56265	1.96909	1.95166	2.15129	0.204652	0.110566	1.67232	2.02401	-0.351692	-1.27606	0.0770681	0.246052
mmu-miR-30c-5p	5.27646	5.10563	5.37063	5.46656	5.39904	5.64988	0.134332	0.1298	5.25091	5.50516	-0.254255	-1.19272	0.0779472	0.246551
mmu-miR-494-3p	-6.84013	-6.5094	-6.92988	-7.29731	-6.92753	-7.32029	0.221448	0.220423	-6.7598	-7.18171	0.421906	1.3397	0.0794835	0.246551
mmu-miR-2137	3.21981	2.11926	2.89525	1.78745	2.1686	1.38554	0.565497	0.391572	2.74477	1.78053	0.964243	1.95104	0.0800348	0.246551
mmu-miR-381-3p	1.4576	1.4771	1.39193	1.15265	1.31071	0.985689	0.0446212	0.162533	1.44221	1.14969	0.292527	1.22478	0.0801889	0.246551
mmu-miR-92b-3p	-3.77049	-4.07979	-3.64355	-5.17219	-4.31307	-5.69028	0.224382	0.695605	-3.83128	-5.05851	1.22724	2.34118	0.0807668	0.246551
mmu-miR-18a-3p	-4.53254	-4.97058	-4.75428	-4.11096	-4.35833	-3.46975	0.219024	0.458608	-4.75247	-3.97968	-0.772789	-1.70857	0.0818579	0.247157
mmu-miR-183-3p	-7.34496	-6.69088	-6.17192	-6.15334	-5.63415	-4.79731	0.587818	0.684188	-6.73592	-5.52827	-1.20765	-2.30962	0.082726	0.247157
mmu-miR-126a-5p	0.510821	0.63352	0.895497	0.518073	0.165143	-0.0155877	0.196495	0.271421	0.679946	0.222543	0.457403	1.37307	0.0836359	0.247157
mmu-miR-199b-5p	-2.18183	-1.86864	-1.45277	-2.20113	-2.58675	-2.53104	0.365731	0.208427	-1.83442	-2.43964	0.605222	1.52121	0.0838062	0.247157
mmu-miR-383-5p	-1.59062	-2.76338	-3.42952	-1.15663	-1.45701	-0.558332	0.931009	0.457497	-2.59451	-1.05733	-1.53718	-2.90227	0.0852238	0.248823
mmu-miR-20a-3p	-4.69377	-3.4229	-4.62944	-5.36148	-5.70076	-5.45091	0.715887	0.175851	-4.2487	-5.50438	1.25568	2.3878	0.085801	0.248823
mmu-miR-744-3p	-5.85724	-4.82263	-5.39026	-5.96632	-6.65171	-7.72773	0.518118	0.887891	-5.35671	-6.78192	1.42521	2.68554	0.0898591	0.256538
mmu-miR-467a-5p	-1.10869	-0.956639	-1.06282	-2.86395	-1.54999	-2.20311	0.0779945	0.656983	-1.04272	-2.20569	1.16297	2.23918	0.0899356	0.256538
mmu-miR-203-3p	-0.0500603	0.286405	0.228806	0.71608	0.271491	0.686806	0.17995	0.248664	0.15505	0.558126	-0.403075	-1.32232	0.0918113	0.259759
mmu-miR-7a-5p	7.08688	6.88364	6.96722	7.4497	7.10938	7.20544	0.102153	0.175455	6.97924	7.25484	-0.275598	-1.2105	0.0943412	0.264764
mmu-miR-672-5p	-2.66263	-1.45886	-1.4531	-3.05117	-2.46702	-3.34223	0.696667	0.445708	-1.8582	-2.95348	1.09528	2.13654	0.0951512	0.264901
mmu-miR-132-3p	3.99576	3.88758	3.81941	3.78443	3.32992	3.4914	0.0889274	0.230406	3.90091	3.53525	0.365664	1.28847	0.0963202	0.266027
mmu-miR-540-3p	-1.29429	-1.77576	-1.23082	-0.862649	-1.08472	-0.940241	0.297994	0.112703	-1.43362	-0.962537	-0.471086	-1.38615	0.0974148	0.266479
mmu-miR-30a-3p	-0.334742	-0.117045	-0.0608354	-0.458864	-0.444713	-0.285235	0.14467	0.0964198	-0.170874	-0.396271	0.225397	1.1691	0.0980153	0.266479
mmu-miR-708-5p	-0.562194	-1.20228	-0.54793	-1.4265	-1.41604	-1.25755	0.373739	0.0946689	-0.770801	-1.3667	0.595895	1.51141	0.102022	0.275222
mmu-miR-30c-2-3p	-3.04958	-2.76465	-3.47877	-4.30658	-4.08335	-3.28832	0.359479	0.535219	-3.09767	-3.89275	0.795082	1.73518	0.109363	0.29067
mmu-miR-19b-3p	2.98537	3.82581	3.73115	2.83523	2.82228	2.71673	0.460339	0.0649982	3.51411	2.79141	0.722696	1.65026	0.110055	0.29067
mmu-miR-137-3p	-1.0853	-0.797225	0.0355982	-1.06102	-1.46778	-2.02156	0.582094	0.482145	-0.615643	-1.51679	0.901144	1.86755	0.110254	0.29067
mmu-miR-99b-3p	-2.18321	-2.34334	-1.84515	-1.19724	-1.79663	-1.81031	0.254335	0.350074	-2.1239	-1.60139	-0.52251	-1.43645	0.111271	0.291146
mmu-miR-1839-3p	1.67147	1.9535	1.62946	2.12972	1.90978	1.98232	0.176214	0.112071	1.75147	2.00727	-0.2558	-1.194	0.113527	0.292899
mmu-miR-212-3p	1.40427	1.22705	1.27642	0.934709	1.23046	1.09914	0.0914608	0.148185	1.30258	1.0881	0.214477	1.16028	0.113624	0.292899
mmu-miR-188-3p	-4.84025	-4.84348	-5.2631	-4.08731	-4.73468	-3.53186	0.243205	0.601994	-4.98228	-4.11795	-0.864324	-1.82049	0.116529	0.296108
mmu-miR-200c-5p	-1.57145	-1.50964	-1.68683	-1.40948	-1.47258	-1.50224	0.0899357	0.0473717	-1.58931	-1.46144	-0.127871	-1.09268	0.116571	0.296108
mmu-miR-188-5p	-3.21607	-2.7536	-2.82669	-2.70658	-2.64211	-2.42939	0.248607	0.145053	-2.93212	-2.59269	-0.339427	-1.26525	0.127455	0.321409
mmu-let-7i-5p	3.82222	3.83765	3.6929	4.00041	3.87799	4.25278	0.0794897	0.191113	3.78426	4.04373	-0.259471	-1.19704	0.12929	0.32369
mmu-miR-26a-1-3p	-7.27365	-6.84293	-7.11723	-6.47149	-5.95252	-6.90482	0.218029	0.476793	-7.07794	-6.44294	-0.634992	-1.55293	0.133236	0.331186
mmu-miR-434-5p	2.83956	2.92038	2.79561	3.02531	2.87089	3.00125	0.0632839	0.0830838	2.85185	2.96582	-0.113969	-1.0822	0.136761	0.337537
mmu-miR-7b-5p	5.63184	5.4066	5.25348	4.73009	5.292	5.12073	0.190321	0.288006	5.43064	5.04761	0.383034	1.30408	0.137871	0.33788
mmu-miR-23b-3p	5.35578	5.13563	5.2455	5.41678	5.39731	5.36381	0.110072	0.0267886	5.24564	5.39263	-0.146995	-1.10726	0.140116	0.340847
mmu-miR-674-3p	-2.04088	-2.7267	-1.37288	-4.76301	-2.75333	-2.95308	0.676931	1.10714	-2.04682	-3.48981	1.44299	2.71884	0.14104	0.340847
mmu-miR-487b-3p	-0.658728	-0.753496	-0.57583	-1.06776	-0.958552	-0.696942	0.088899	0.190557	-0.662684	-0.907751	0.245067	1.18515	0.142265	0.341435
mmu-miR-27a-3p	2.05857	2.15139	2.19926	1.9527	2.06484	2.07907	0.0715339	0.0692201	2.13641	2.0322	0.104202	1.0749	0.144098	0.343467
mmu-miR-375-3p	9.60372	9.54664	9.56367	9.47206	9.38317	9.54749	0.0293054	0.0822542	9.57134	9.46757	0.10377	1.07458	0.149714	0.353237
mmu-miR-345-5p	2.76781	2.25468	2.33929	2.88798	2.56134	3.07273	0.275103	0.258953	2.45393	2.84068	-0.386756	-1.30745	0.151159	0.353237
mmu-miR-339-3p	-3.5303	-2.98927	-3.17364	-3.89723	-3.54639	-3.4015	0.275053	0.254896	-3.23107	-3.61504	0.383968	1.30493	0.151242	0.353237
mmu-miR-330-5p	-2.16358	-1.57503	-1.35727	-1.02692	-1.25923	-1.27188	0.417124	0.137919	-1.69862	-1.18601	-0.512613	-1.42663	0.157549	0.365513
mmu-miR-16-5p	6.97271	6.94402	6.90847	7.15487	6.97059	7.2868	0.0321803	0.158825	6.94173	7.13742	-0.195692	-1.14527	0.161851	0.37283
mmu-miR-361-5p	1.7636	1.87322	1.74392	1.54529	1.66037	1.76859	0.0696694	0.111668	1.79358	1.65808	0.135499	1.09847	0.162845	0.37283
mmu-miR-125b-2-3p	-4.17376	-4.62059	-5.1792	-5.15424	-5.04905	-5.57489	0.503753	0.278244	-4.65785	-5.2594	0.601545	1.51734	0.164466	0.373706
mmu-miR-338-3p	2.12045	2.76617	2.76347	2.11077	2.27459	1.94249	0.372031	0.166056	2.55003	2.10928	0.440749	1.35731	0.165376	0.373706
mmu-miR-362-3p	0.852916	1.17611	1.47517	1.60856	1.38173	1.59901	0.311205	0.128294	1.16807	1.52976	-0.361699	-1.28494	0.171265	0.384516
mmu-miR-491-5p	-3.90674	-3.33277	-4.47099	-3.37484	-3.32805	-3.04219	0.569119	0.180075	-3.9035	-3.24836	-0.655137	-1.57477	0.176203	0.391351
mmu-miR-342-3p	2.06706	2.14707	2.13113	1.81178	2.11224	1.76947	0.0423494	0.186886	2.11508	1.89783	0.217258	1.16252	0.176558	0.391351
mmu-miR-29c-5p	-3.13656	-3.10318	-2.62433	-2.86444	-2.55804	-2.35999	0.286584	0.254156	-2.95469	-2.59415	-0.360537	-1.2839	0.179394	0.395121
mmu-miR-186-3p	-6.07341	-5.22747	-4.18893	-4.35954	-3.4527	-4.46638	0.943881	0.556972	-5.16327	-4.09287	-1.0704	-2.10001	0.18243	0.399282
mmu-miR-709	3.2428	3.07487	2.69404	2.68251	2.65627	2.71733	0.281177	0.0306327	3.0039	2.68537	0.318531	1.24706	0.187434	0.403557
mmu-miR-1943-5p	-3.80148	-3.8704	-4.61079	-5.94944	-4.99248	-4.21056	0.448688	0.870904	-4.09422	-5.05083	0.956606	1.94074	0.189619	0.403557
mmu-miR-200a-5p	-2.82735	-2.73321	-2.47345	-2.57658	-2.4593	-2.01933	0.183297	0.293781	-2.678	-2.35174	-0.326266	-1.25376	0.191581	0.403557
mmu-miR-376c-3p	1.43519	1.67306	1.24565	1.56492	1.66421	1.84099	0.214164	0.139834	1.4513	1.69004	-0.238738	-1.17996	0.192605	0.403557
mmu-miR-382-3p	-6.78438	-6.33413	-7.36377	-5.73652	-6.81676	-5.68508	0.516168	0.639047	-6.82742	-6.07945	-0.747971	-1.67943	0.193022	0.403557
mmu-miR-374b-5p	-0.465739	-0.0391999	0.198531	-0.588142	-0.322124	-0.488046	0.336577	0.13436	-0.102136	-0.466104	0.363968	1.28696	0.193373	0.403557
mmu-miR-101a-5p	-2.00426	-2.79132	-2.59692	-3.19217	-2.5442	-3.13137	0.409981	0.35785	-2.46417	-2.95591	0.491744	1.40614	0.19389	0.403557
mmu-miR-154-3p	-0.563505	-1.02538	-1.05695	-1.29631	-1.01279	-1.23575	0.276226	0.149315	-0.881942	-1.18162	0.299675	1.23087	0.194621	0.403557
mmu-miR-692	-6.29518	-6.32587	-6.40868	-4.72252	-4.64404	-6.38932	0.0587085	0.985762	-6.34324	-5.25196	-1.09129	-2.13064	0.194821	0.403557
mmu-let-7f-1-3p	-3.20387	-3.40694	-4.24845	-4.21925	-4.06223	-4.36883	0.553853	0.153318	-3.61975	-4.21677	0.597016	1.51259	0.196802	0.405249
mmu-miR-1981-5p	-7.86897	-5.22631	-3.90829	-4.25752	-3.84359	-2.47546	2.01692	0.932638	-5.66786	-3.52552	-2.14234	-4.41477	0.199382	0.408146
mmu-miR-466d-3p	-4.29871	-3.09975	-4.26406	-4.29148	-4.50653	-5.03559	0.682441	0.382935	-3.88751	-4.6112	0.723696	1.65141	0.203323	0.413781
mmu-miR-467d-5p	-3.2677	-2.1721	-3.00979	-3.2829	-3.43767	-5.35096	0.5728	1.15192	-2.81653	-4.02384	1.20731	2.30907	0.204624	0.414007
mmu-miR-543-3p	-1.01356	-0.544715	-0.650517	-1.20201	-0.731402	-1.31685	0.245905	0.310219	-0.736265	-1.08342	0.347158	1.27205	0.207014	0.416421
mmu-miR-224-5p	-4.37782	-5.73737	-5.85723	-3.50064	-5.15123	-4.30804	0.821725	0.825362	-5.32414	-4.31997	-1.00417	-2.00579	0.209639	0.419279
mmu-miR-669c-5p	-4.46008	-3.74388	-4.34103	-4.48509	-4.8022	-6.42716	0.383779	1.04185	-4.18166	-5.23815	1.05649	2.07986	0.214318	0.424406
mmu-miR-331-3p	0.796589	0.518523	0.338949	0.346124	0.458599	0.0538946	0.23058	0.2089	0.551354	0.286206	0.265148	1.20176	0.214642	0.424406
mmu-miR-770-5p	-1.49817	-2.63783	-1.89488	-2.83606	-2.49765	-2.43817	0.578532	0.214624	-2.0103	-2.59063	0.580332	1.49519	0.217895	0.428404
mmu-miR-431-3p	-6.16683	-8.58782	-6.36613	-6.1241	-5.70548	-5.42592	1.34393	0.351392	-7.04026	-5.75184	-1.28842	-2.44261	0.234486	0.458433
mmu-miR-598-3p	-0.229712	0.146735	-0.693282	0.354995	0.145532	-0.0664922	0.420761	0.210745	-0.258753	0.144678	-0.403431	-1.32265	0.23591	0.458641
mmu-miR-652-3p	3.86186	3.43711	3.35543	3.90658	3.5936	3.98467	0.271893	0.206958	3.55147	3.82828	-0.276814	-1.21152	0.237991	0.460116
mmu-miR-218-5p	0.459934	1.83041	2.23818	0.47738	1.03834	0.390826	0.931541	0.351532	1.50951	0.635516	0.87399	1.83272	0.240762	0.462902
mmu-miR-744-5p	-2.14198	-1.78711	-1.85158	-2.13703	-2.1749	-1.99837	0.189042	0.09294	-1.92689	-2.10343	0.176546	1.13017	0.245098	0.468649
mmu-miR-1198-5p	-1.53973	-1.66	-1.83	-1.72019	-1.91973	-1.81117	0.145846	0.0998974	-1.67658	-1.81703	0.140451	1.10225	0.249443	0.47435
mmu-miR-410-3p	1.68706	1.35903	1.50918	1.32699	1.15571	1.51139	0.164209	0.177881	1.51842	1.33136	0.187062	1.13844	0.252209	0.477004
mmu-miR-301a-3p	1.15598	1.14816	1.38727	1.50057	1.43978	1.21147	0.135847	0.152423	1.23047	1.38394	-0.15347	-1.11224	0.263707	0.496055
mmu-miR-666-3p	-4.93383	-4.00293	-4.3406	-4.11065	-4.10763	-3.85385	0.47126	0.1474	-4.42579	-4.02404	-0.401743	-1.3211	0.274912	0.514352
mmu-miR-200b-5p	-0.952326	-1.88593	-1.24187	-1.13397	-1.11609	-0.523608	0.47789	0.347349	-1.36004	-0.924559	-0.435486	-1.35237	0.276827	0.515165
mmu-miR-380-3p	-2.08274	-1.95702	-1.83492	-1.53413	-2.0493	-1.53929	0.123913	0.295953	-1.95823	-1.70757	-0.250653	-1.18975	0.278822	0.516117
mmu-miR-146b-5p	-3.80531	-3.83039	-3.44516	-4.00236	-3.76225	-3.86586	0.215533	0.120432	-3.69362	-3.87682	0.183206	1.1354	0.285357	0.525007
mmu-miR-204-5p	2.82449	1.85239	1.83401	2.7904	2.5807	2.54439	0.56662	0.132798	2.1703	2.6385	-0.468198	-1.38338	0.286642	0.525007
mmu-miR-106a-5p	-4.65802	-5.3635	-5.84282	-6.12422	-5.45115	-5.79222	0.59599	0.336544	-5.28811	-5.7892	0.501082	1.41527	0.290209	0.528757
mmu-miR-495-3p	1.73762	1.56246	1.52142	1.55127	1.34682	1.57398	0.114819	0.125111	1.60717	1.49069	0.116478	1.08408	0.300982	0.545529
mmu-miR-423-5p	0.676383	0.25306	0.821	1.19576	0.624001	0.776313	0.295148	0.296097	0.583481	0.865358	-0.281877	-1.21578	0.30775	0.554906
mmu-miR-467b-5p	-2.6509	-2.8984	-2.83384	-3.59571	-2.77034	-6.26338	0.128384	1.8257	-2.79438	-4.20981	1.41543	2.66739	0.311227	0.558283
mmu-miR-712-5p	-0.480835	-0.916059	-0.464241	-1.26765	-0.708723	-0.710252	0.256202	0.322255	-0.620378	-0.895541	0.275162	1.21013	0.314442	0.561158
mmu-miR-33-5p	0.574852	0.48064	0.201061	0.969672	0.321837	0.717488	0.194405	0.326555	0.418851	0.669666	-0.250815	-1.18988	0.329955	0.58413
mmu-miR-24-3p	6.5302	6.37607	6.49752	6.57173	6.48504	6.53107	0.0812122	0.043373	6.46793	6.52928	-0.0613504	-1.04344	0.330671	0.58413
mmu-miR-199a-3p	-0.0421796	-0.502667	-0.0246312	-0.15572	-0.458679	-0.638821	0.271071	0.244138	-0.189826	-0.41774	0.227914	1.17114	0.340694	0.598795
mmu-let-7i-3p	-0.417936	-0.554025	-1.20264	-0.320438	-0.818579	0.117017	0.419323	0.468126	-0.724868	-0.340667	-0.384201	-1.30514	0.350038	0.603016
mmu-miR-214-5p	-6.14781	-4.37501	-3.42539	-6.09399	-4.62641	-6.31523	1.3818	0.917869	-4.6494	-5.67854	1.02914	2.04081	0.35142	0.603016
mmu-miR-29b-1-5p	-2.31527	-2.4045	-2.77221	-2.40754	-2.18565	-2.38269	0.242203	0.121569	-2.49733	-2.3253	-0.172033	-1.12664	0.353149	0.603016
mmu-miR-551b-3p	-5.4985	-6.39348	-4.32747	-3.99033	-5.80373	-3.5509	1.03607	1.1942	-5.40648	-4.44832	-0.958163	-1.94283	0.354181	0.603016
mmu-miR-421-3p	-1.17659	-1.03183	-1.65433	-1.08924	-1.15146	-0.947011	0.325753	0.1048	-1.28758	-1.06257	-0.225015	-1.16879	0.355231	0.603016
mmu-miR-144-3p	-6.53076	-4.50349	-4.79997	-3.31766	-5.76923	-3.60487	1.09494	1.34022	-5.27807	-4.23059	-1.04749	-2.06692	0.355822	0.603016
mmu-miR-134-5p	0.418923	0.190426	0.344476	0.252279	0.321644	-0.110743	0.116536	0.232219	0.317942	0.154393	0.163549	1.12004	0.356617	0.603016
mmu-miR-139-3p	-5.60018	-4.51055	-4.45296	-5.76836	-4.78615	-5.49706	0.646364	0.50724	-4.85457	-5.35052	0.495958	1.41026	0.357888	0.603016
mmu-miR-340-5p	2.29423	2.54975	2.41623	2.34409	2.25692	2.38916	0.127801	0.0672292	2.42007	2.33006	0.0900145	1.06438	0.358691	0.603016
mmu-miR-541-5p	0.681441	0.958217	1.24865	0.703354	0.64187	0.94668	0.283632	0.161192	0.962769	0.763968	0.198801	1.14774	0.364923	0.610545
mmu-miR-28a-5p	0.696293	0.809683	1.15345	0.332448	0.686455	0.95826	0.238055	0.313805	0.886475	0.659054	0.227421	1.17074	0.377678	0.628861
mmu-miR-30a-5p	2.13703	1.93375	2.35495	2.03179	1.93581	2.05157	0.210639	0.0619187	2.14191	2.00639	0.135523	1.09849	0.38264	0.634089
mmu-miR-370-3p	-0.732478	-0.246766	-0.248444	-1.06199	-0.366235	-0.560051	0.279943	0.359072	-0.409229	-0.66276	0.253531	1.19212	0.392436	0.647241
mmu-miR-22-5p	-0.593103	-0.49954	0.114505	-0.279279	-0.241967	0.457201	0.384386	0.414856	-0.326046	-0.0213484	-0.304698	-1.23516	0.403854	0.659736
mmu-miR-93-3p	-1.97734	-2.08949	-2.16264	-2.75945	-1.80618	-2.58484	0.0933324	0.50753	-2.07649	-2.38349	0.306999	1.23713	0.405209	0.659736
mmu-miR-124-3p	-2.04218	-0.80602	0.163516	-1.96594	-1.08596	-1.6666	1.10553	0.447422	-0.894894	-1.57283	0.67794	1.59985	0.406323	0.659736
mmu-miR-103-2-5p	-5.18858	-4.23353	-5.67609	-4.15749	-4.84395	-4.72725	0.733801	0.367303	-5.03273	-4.57623	-0.456501	-1.37221	0.407595	0.659736
mmu-miR-409-5p	-0.213694	-0.484595	-0.413635	-0.0714946	-0.478058	-0.152203	0.140474	0.215248	-0.370641	-0.233919	-0.136723	-1.0994	0.416802	0.671514
mmu-miR-503-5p	-1.62897	-2.55657	-3.31548	-2.37189	-3.38545	-3.36448	0.84466	0.579221	-2.50034	-3.04061	0.540268	1.45424	0.418777	0.671588
mmu-miR-129-1-3p	1.07598	1.43654	0.968125	1.53297	0.895848	2.10909	0.245306	0.606877	1.16022	1.51264	-0.352421	-1.2767	0.428338	0.682371
mmu-miR-708-3p	-4.88624	-5.36804	-4.49656	-5.24609	-4.0579	-4.26328	0.43655	0.635073	-4.91695	-4.52242	-0.394527	-1.31451	0.431275	0.682371
mmu-miR-7a-1-3p	-0.407567	-0.234682	-0.352947	-0.662829	-0.196102	-0.553672	0.0883734	0.244133	-0.331732	-0.470868	0.139135	1.10125	0.433516	0.682371
mmu-miR-340-3p	-2.67605	-2.83689	-3.59018	-3.41574	-3.37745	-3.13665	0.488012	0.151293	-3.03437	-3.30995	0.275574	1.21048	0.434944	0.682371
mmu-miR-376b-3p	1.77046	1.58588	1.94418	1.66535	1.6171	1.71568	0.179177	0.0492944	1.76684	1.66604	0.100797	1.07237	0.435306	0.682371
mmu-miR-297c-5p	-6.01812	-4.05973	-5.64244	-6.53096	-4.45399	-7.62751	1.03934	1.6118	-5.2401	-6.20415	0.964057	1.95079	0.440793	0.687874
mmu-miR-211-5p	-5.48501	-6.64785	-5.61327	-6.1644	-5.57973	-4.26894	0.637574	0.970635	-5.91538	-5.33769	-0.57769	-1.49246	0.444574	0.690677
mmu-miR-330-3p	-0.15549	-0.127434	-0.223759	-0.31757	0.191504	0.0416765	0.0495418	0.261618	-0.168895	-0.02813	-0.140765	-1.10249	0.450898	0.697389
mmu-miR-106b-3p	-4.53751	-5.19947	-3.97898	-4.34432	-5.40966	-5.13059	0.610976	0.552428	-4.57199	-4.96152	0.389535	1.30997	0.459153	0.707014
mmu-let-7c-5p	5.78667	5.75564	5.62012	5.70283	5.61903	5.69803	0.0885723	0.0470574	5.72081	5.6733	0.0475116	1.03348	0.471235	0.722422
mmu-miR-369-3p	0.54599	0.330099	0.301218	1.05045	0.751833	0.101983	0.133764	0.484953	0.392436	0.634757	-0.242321	-1.18289	0.481728	0.730738
mmu-miR-151-5p	1.76723	1.56359	1.69389	1.60741	1.38697	1.74478	0.103138	0.180506	1.6749	1.57972	0.095186	1.0682	0.482674	0.730738
mmu-miR-25-3p	0.96224	1.21994	1.30252	0.935846	1.14556	1.12015	0.17749	0.11445	1.16156	1.06718	0.0943804	1.06761	0.488926	0.730738
mmu-miR-669a-5p	-4.48061	-4.2221	-5.35457	-5.62667	-3.89744	-6.57883	0.59345	1.35933	-4.68576	-5.36765	0.681885	1.60423	0.489148	0.730738
mmu-miR-337-3p	-2.09989	-1.48548	-0.763302	-1.09221	-1.51031	-0.692849	0.66902	0.408767	-1.44956	-1.09846	-0.351103	-1.27554	0.489592	0.730738
mmu-miR-10a-5p	-2.95562	-3.06327	-3.04228	-3.63474	-3.22871	-2.80204	0.0570661	0.416392	-3.02039	-3.22183	0.201444	1.14985	0.491012	0.730738
mmu-let-7e-3p	-3.45951	-2.98447	-3.88548	-2.73433	-3.62459	-3.14111	0.450729	0.445677	-3.44315	-3.16668	-0.276475	-1.21123	0.492015	0.730738
mmu-miR-1929-5p	-5.08758	-5.9697	-6.94252	-6.25259	-7.08999	-6.08917	0.927838	0.536904	-5.99994	-6.47725	0.477314	1.39215	0.493458	0.730738
mmu-miR-384-5p	1.61569	1.20668	1.07706	1.33453	1.30993	1.71489	0.281131	0.227032	1.29981	1.45312	-0.153307	-1.11212	0.504891	0.7445
mmu-miR-93-5p	0.898447	0.979952	0.989355	0.890862	0.984138	1.24675	0.0499929	0.184534	0.955918	1.04058	-0.0846641	-1.06044	0.514222	0.75506
mmu-miR-329-3p	-0.111709	-0.497397	-0.588055	-0.240479	-0.21397	-0.395534	0.252943	0.0980732	-0.399054	-0.283328	-0.115726	-1.08352	0.521244	0.759673
mmu-miR-339-5p	0.00946589	0.174931	0.711856	0.396853	0.105621	-0.174619	0.367201	0.285754	0.298751	0.109285	0.189466	1.14034	0.521729	0.759673
mmu-miR-223-3p	0.309173	-0.0650651	-0.652645	-0.28049	-0.0159154	-0.898804	0.484837	0.453101	-0.136179	-0.398403	0.262224	1.19933	0.531465	0.763294
mmu-miR-30e-3p	-1.15111	-0.382007	-0.818604	-0.601489	-0.844098	-0.36386	0.385723	0.240123	-0.783907	-0.603149	-0.180758	-1.13348	0.535528	0.763294
mmu-miR-676-3p	-0.384823	-0.377463	-0.715477	-0.405914	-0.511996	-0.294027	0.193062	0.108998	-0.492588	-0.403979	-0.0886085	-1.06334	0.536266	0.763294
mmu-miR-539-5p	0.839756	0.309413	0.57619	0.59657	0.791804	0.684821	0.265173	0.0977665	0.57512	0.691065	-0.115945	-1.08368	0.537109	0.763294
mmu-miR-574-3p	2.25339	2.0276	2.10526	2.19569	2.07306	2.3101	0.114716	0.118543	2.12875	2.19295	-0.0642017	-1.04551	0.537234	0.763294
mmu-miR-128-3p	0.399525	0.549416	0.728661	0.582256	0.769197	0.562058	0.164786	0.114208	0.559201	0.637837	-0.0786362	-1.05602	0.538495	0.763294
mmu-miR-325-5p	-2.13154	-2.81074	-4.03381	-4.30357	-3.72841	-2.4847	0.964005	0.929686	-2.99203	-3.50556	0.513529	1.42754	0.542971	0.763294
mmu-let-7e-5p	4.79034	4.83694	4.62209	4.78839	4.66307	4.63792	0.113021	0.0806	4.74979	4.69646	0.0533278	1.03766	0.545822	0.763294
mmu-miR-27b-3p	4.68678	4.82741	4.68988	4.78541	4.68827	4.86712	0.0803134	0.0895322	4.73469	4.78027	-0.0455763	-1.0321	0.547846	0.763294
mmu-miR-377-3p	-0.522009	-1.31659	-0.887042	-0.605912	-0.87365	-0.743629	0.397728	0.133887	-0.908548	-0.741064	-0.167484	-1.1231	0.549175	0.763294
mmu-miR-221-3p	0.117665	-0.227739	0.431762	-0.00308577	0.394044	0.385475	0.329874	0.22685	0.10723	0.258811	-0.151581	-1.11079	0.552044	0.763294
mmu-miR-212-5p	-1.88763	-1.4972	-1.93688	-1.23972	-1.99806	-1.57084	0.240894	0.380183	-1.7739	-1.60287	-0.171029	-1.12586	0.552481	0.763294
mmu-miR-500-3p	0.493421	0.494655	0.630308	0.650209	0.492162	0.602643	0.0786776	0.0810836	0.539461	0.581671	-0.0422101	-1.02969	0.552859	0.763294
mmu-miR-192-5p	1.05002	0.865733	0.925065	0.974256	0.932746	0.777728	0.0940684	0.103583	0.946938	0.89491	0.0520286	1.03672	0.554924	0.763294
mmu-miR-350-3p	1.11525	1.39443	1.77121	1.59602	1.8536	1.30314	0.32919	0.275418	1.42696	1.58425	-0.15729	-1.11519	0.561103	0.768756
mmu-miR-214-3p	-3.21689	-3.35501	-2.52755	-2.87456	-3.10253	-3.85482	0.443277	0.512969	-3.03315	-3.2773	0.244154	1.1844	0.567261	0.774145
mmu-miR-872-3p	-0.663481	-0.984265	-0.826662	-0.653104	-0.534345	-0.98257	0.1604	0.23222	-0.824803	-0.72334	-0.101463	-1.07286	0.571192	0.775325
mmu-let-7b-3p	-1.47791	-0.871944	-2.03177	-1.64377	-1.57253	-1.84105	0.580108	0.139101	-1.46054	-1.68578	0.225243	1.16897	0.574156	0.775325
mmu-miR-193a-5p	-6.06292	-4.8781	-5.05092	-6.60917	-6.15275	-4.57181	0.640027	1.06915	-5.33065	-5.77791	0.447264	1.36345	0.57481	0.775325
mmu-miR-1949	-0.762906	-0.788787	-0.876258	-0.731813	-0.405333	-0.968067	0.0593995	0.28257	-0.809317	-0.701738	-0.107579	-1.07742	0.580131	0.779482
mmu-miR-382-5p	2.13246	2.43487	2.23232	2.27973	2.25802	2.45355	0.15408	0.107175	2.26655	2.33044	-0.0638862	-1.04528	0.59077	0.787837
mmu-miR-667-3p	-0.541578	-0.783681	-0.93394	-0.820456	-0.759925	-0.901412	0.197965	0.0709887	-0.753066	-0.827264	0.074198	1.05278	0.59204	0.787837
mmu-miR-676-5p	-5.04916	-5.30723	-5.60245	-6.84812	-5.11591	-5.10543	0.276855	1.00313	-5.31961	-5.68982	0.370206	1.29254	0.593203	0.787837
mmu-miR-30b-5p	5.55488	5.46933	5.45297	5.34925	5.80011	5.57477	0.0547271	0.22543	5.49239	5.57471	-0.0823184	-1.05872	0.595565	0.787837
mmu-miR-434-3p	3.32058	3.19395	3.33596	3.25178	3.39878	3.30619	0.0779279	0.0743222	3.2835	3.31892	-0.0354177	-1.02485	0.59944	0.787837
mmu-miR-328-3p	2.38159	2.62434	2.62132	2.62487	2.67539	2.49421	0.139288	0.0934936	2.54242	2.59816	-0.0557373	-1.03939	0.599934	0.787837
mmu-miR-127-5p	0.906553	0.483599	0.526291	0.287584	0.648931	0.671433	0.232849	0.215413	0.638814	0.535983	0.102832	1.07388	0.604602	0.790983
mmu-miR-152-3p	4.93808	4.75536	4.68723	5.00438	4.5249	5.22055	0.129713	0.356035	4.79355	4.91661	-0.123056	-1.08904	0.619846	0.805405
mmu-miR-379-3p	-3.65082	-2.82538	-3.81245	-3.4001	-2.82688	-3.46754	0.529431	0.352036	-3.42955	-3.23151	-0.198046	-1.14714	0.622169	0.805405
mmu-miR-532-3p	-1.11344	-0.859513	-0.317332	-0.784913	-0.688959	-0.382908	0.406658	0.209954	-0.763428	-0.618927	-0.144501	-1.10535	0.622569	0.805405
mmu-miR-411-5p	2.67669	2.8187	2.78348	2.59241	2.87794	3.01599	0.0739529	0.216027	2.75962	2.82878	-0.0691564	-1.0491	0.643348	0.829203
mmu-miR-342-5p	-2.98762	-2.9621	-2.73659	-2.30298	-5.17462	-2.65159	0.138154	1.56703	-2.89544	-3.3764	0.48096	1.39567	0.648614	0.832907
mmu-miR-351-5p	-4.47847	-3.94123	-3.68553	-3.85533	-4.05793	-4.69527	0.404711	0.438323	-4.03508	-4.20285	0.167768	1.12332	0.651846	0.83398
mmu-miR-22-3p	4.02922	3.7318	4.04607	3.9396	3.9318	4.10709	0.176784	0.0990283	3.9357	3.99283	-0.0571332	-1.0404	0.657351	0.835047
mmu-miR-125a-3p	-0.750582	-2.12963	-1.35574	-1.31809	-1.85315	-1.70477	0.691244	0.276229	-1.41198	-1.62534	0.213353	1.15938	0.658166	0.835047
mmu-miR-21a-5p	4.82773	5.09442	5.15789	5.13247	4.88066	4.88133	0.175193	0.145188	5.02668	4.96482	0.0618647	1.04381	0.663025	0.835047
mmu-miR-362-5p	-2.76892	-2.74249	-2.52077	-2.53143	-3.40978	-2.53708	0.136279	0.505489	-2.67739	-2.8261	0.148703	1.10857	0.665932	0.835047
mmu-miR-154-5p	4.00715	4.23093	4.36884	4.23228	4.13928	4.42387	0.182537	0.145112	4.20231	4.26515	-0.0628391	-1.04452	0.666136	0.835047
mmu-let-7b-5p	5.41048	5.00885	4.94492	5.02124	4.97027	5.14833	0.252367	0.0917056	5.12142	5.04661	0.0748026	1.05322	0.668196	0.835047
mmu-miR-127-3p	5.95796	5.6513	5.73413	5.84116	5.77413	5.8669	0.158641	0.0478906	5.78113	5.8274	-0.0462661	-1.03259	0.669875	0.835047
mmu-miR-300-3p	0.839198	0.231479	0.0951244	0.607173	0.29494	0.618496	0.39614	0.183624	0.388601	0.50687	-0.118269	-1.08543	0.67281	0.835047
mmu-miR-186-5p	-2.53234	-2.87135	-4.22944	-2.12982	-3.06675	-3.53332	0.898098	0.714767	-3.21104	-2.90996	-0.301078	-1.23206	0.674277	0.835047
mmu-miR-142-5p	-2.21425	-0.997246	-3.09187	-2.51465	0.603417	-2.74435	1.05188	1.87006	-2.10112	-1.55186	-0.54926	-1.46334	0.686173	0.844537
mmu-miR-451a	-1.28017	-2.14192	-0.95724	-1.14006	-2.30727	-1.57114	0.612421	0.590212	-1.45978	-1.67283	0.213051	1.15914	0.686793	0.844537
mmu-miR-872-5p	-0.548976	-0.154263	-0.571753	-0.0987971	-0.538236	-0.405708	0.234739	0.225412	-0.424997	-0.34758	-0.0774168	-1.05513	0.701479	0.859559
mmu-miR-133a-3p	-5.06307	-6.55321	-4.44414	-5.09936	-8.82745	-4.11542	1.08411	2.48562	-5.35347	-6.01408	0.660604	1.58074	0.704018	0.859643
mmu-miR-325-3p	0.965984	1.06177	0.756898	0.657399	1.01994	0.938072	0.155904	0.190138	0.928216	0.871803	0.0564129	1.03988	0.712115	0.866489
mmu-miR-431-5p	0.561628	0.403387	0.182508	0.278444	0.303619	0.42475	0.19042	0.078222	0.382507	0.335604	0.0469031	1.03305	0.722631	0.876221
mmu-miR-671-3p	-2.60973	-2.99977	-2.76381	-3.08774	-2.40779	-3.19355	0.196448	0.426409	-2.79111	-2.89636	0.105254	1.07568	0.7253	0.876404
mmu-miR-376b-5p	-0.758133	-0.887569	-1.39238	-1.17181	-0.850629	-0.767266	0.335128	0.213605	-1.01269	-0.929902	-0.0827932	-1.05907	0.739527	0.890503
mmu-miR-142-3p	0.888805	2.24864	0.462194	0.640374	3.4006	0.657869	0.932962	1.58859	1.19988	1.56628	-0.366404	-1.28914	0.751691	0.900783
mmu-let-7a-5p	6.94397	6.89007	6.96987	6.89291	6.77269	7.04974	0.0407135	0.138928	6.93464	6.90511	0.0295243	1.02068	0.753241	0.900783
mmu-miR-384-3p	-2.27826	-3.35324	-2.62776	-2.36888	-2.67001	-2.8643	0.548341	0.249622	-2.75309	-2.6344	-0.118694	-1.08575	0.756959	0.90213
mmu-miR-21a-3p	-1.3019	-0.6286	-0.644289	-0.66759	-0.726216	-0.941899	0.384282	0.144454	-0.858264	-0.778569	-0.079695	-1.05679	0.762377	0.905485
mmu-miR-433-3p	0.81588	0.768566	0.6701	0.806527	0.539876	0.810589	0.0743707	0.155137	0.751515	0.718998	0.0325179	1.0228	0.765776	0.906429
mmu-miR-150-5p	-0.00602681	0.260708	-0.302605	-1.30895	1.69444	-1.46927	0.281788	1.78209	-0.0159745	-0.361261	0.345286	1.2704	0.770464	0.908886
mmu-miR-130b-5p	-2.93309	-2.79839	-2.42541	-2.19034	-2.07517	-3.4478	0.262996	0.761423	-2.71896	-2.5711	-0.147861	-1.10793	0.775468	0.909302
mmu-miR-125a-5p	5.6603	5.74411	5.69295	5.76797	5.61628	5.66597	0.0422426	0.077336	5.69912	5.68341	0.01571	1.01095	0.777103	0.909302
mmu-miR-433-5p	-4.28091	-5.04835	-6.67689	-5.68514	-4.58205	-6.56153	1.22351	0.9919	-5.33538	-5.60957	0.274189	1.20931	0.778655	0.909302
mmu-miR-877-5p	-1.70927	-3.43812	-3.18881	-2.46469	-2.06727	-3.24051	0.934535	0.596705	-2.77873	-2.59082	-0.18791	-1.13911	0.786143	0.912626
mmu-miR-337-5p	0.835056	0.452434	0.352489	0.434745	0.300469	0.735097	0.254709	0.222539	0.54666	0.490104	0.0565561	1.03998	0.786746	0.912626
mmu-let-7d-3p	1.98129	1.96213	2.01291	1.97036	2.07353	1.94796	0.0256421	0.0669753	1.98544	1.99728	-0.0118373	-1.00824	0.79639	0.920584
mmu-miR-26b-3p	-3.96832	-4.32234	-4.41644	-4.53037	-4.74005	-3.7194	0.23629	0.539035	-4.2357	-4.32994	0.0942416	1.0675	0.801097	0.920584
mmu-miR-376c-5p	-0.922478	-1.81564	-0.939326	-1.33069	-1.17857	-1.42554	0.510874	0.124588	-1.22582	-1.3116	0.0857863	1.06127	0.801543	0.920584
mmu-miR-496a-3p	-3.66201	-3.09532	-3.05086	-4.03282	-2.80688	-2.57213	0.340737	0.784393	-3.2694	-3.13728	-0.132119	-1.0959	0.807952	0.923251
mmu-miR-1195	-0.95812	-1.42989	-1.62694	-0.968896	-1.34103	-1.50755	0.343687	0.275789	-1.33832	-1.27249	-0.0658277	-1.04669	0.809171	0.923251
mmu-miR-146a-5p	1.51208	1.20894	1.35837	1.5806	1.02567	1.33513	0.151574	0.278078	1.3598	1.3138	0.0459981	1.0324	0.817177	0.929338
mmu-miR-299a-5p	-0.13643	-0.34825	-0.0956723	-0.459884	0.117779	-0.385289	0.1356	0.314202	-0.19345	-0.242465	0.0490144	1.03456	0.821605	0.929449
mmu-miR-217-5p	-2.06232	-0.880666	-0.203098	-0.642514	-3.88676	0.358477	0.940931	2.2192	-1.04869	-1.39027	0.341571	1.26714	0.823589	0.929449
mmu-miR-26a-5p	4.5602	4.32625	4.56371	4.5523	4.60705	4.36601	0.136095	0.126359	4.48339	4.50845	-0.0250684	-1.01753	0.826676	0.929449
mmu-miR-671-5p	-2.23209	-2.18418	-1.7561	-2.27488	-2.5733	-1.5631	0.262083	0.519004	-2.05746	-2.13709	0.0796351	1.05675	0.827957	0.929449
mmu-miR-700-3p	-2.06153	-1.30583	-1.37868	-2.07968	-1.48224	-1.39531	0.416868	0.372572	-1.58202	-1.65241	0.0703968	1.05001	0.838163	0.935851
mmu-let-7d-5p	4.08665	4.12299	4.27903	4.1528	4.13853	4.24191	0.102209	0.0560239	4.16289	4.17775	-0.0148536	-1.01035	0.839038	0.935851
mmu-miR-369-5p	-0.31199	-0.654263	-0.181119	-0.549011	-0.150081	-0.334504	0.244316	0.199654	-0.382457	-0.344532	-0.0379253	-1.02664	0.845633	0.940192
mmu-miR-181c-5p	-2.03535	-2.30543	-1.82761	-1.98603	-2.46245	-1.53422	0.239588	0.46417	-2.05613	-1.99423	-0.0618956	-1.04384	0.850545	0.942642
mmu-miR-15b-3p	-3.83349	-4.49114	-4.55745	-3.55552	-4.2928	-4.79621	0.400213	0.624007	-4.29403	-4.21484	-0.0791818	-1.05642	0.863702	0.948089
mmu-miR-802-5p	-0.850016	-0.518757	-0.197627	-0.385333	-3.02921	1.13537	0.326208	2.10738	-0.522133	-0.759727	0.237594	1.17902	0.86407	0.948089
mmu-miR-181d-5p	-5.04313	-4.18058	-4.56814	-4.40207	-4.2206	-5.40609	0.432008	0.638536	-4.59728	-4.67625	0.0789651	1.05626	0.868936	0.948089
mmu-miR-216a-5p	-1.23693	-0.169246	0.0626646	0.00749261	-3.61169	1.40859	0.69314	2.59052	-0.447836	-0.731871	0.284035	1.2176	0.869456	0.948089
mmu-miR-673-5p	-2.01082	-2.28602	-1.82772	-2.04036	-2.15559	-1.84436	0.230683	0.157354	-2.04152	-2.01344	-0.0280814	-1.01966	0.871246	0.948089
mmu-miR-216b-5p	-6.39548	-5.40345	-4.37217	-5.02459	-7.50402	-2.86642	1.01172	2.32066	-5.39037	-5.13168	-0.258689	-1.19639	0.871806	0.948089
mmu-miR-30d-3p	-2.45388	-2.46132	-2.95007	-2.14391	-3.24034	-2.66124	0.284354	0.548506	-2.62176	-2.68183	0.0600741	1.04252	0.876963	0.950727
mmu-let-7f-2-3p	-3.23477	-2.88645	-2.22466	-3.35621	-2.09667	-2.67842	0.513096	0.630382	-2.78196	-2.71043	-0.0715288	-1.05083	0.88652	0.958102
mmu-miR-450a-5p	-1.53193	-1.84498	-1.5814	-0.819159	-2.09321	-1.86671	0.168288	0.679692	-1.65277	-1.59303	-0.0597401	-1.04228	0.894749	0.964002
mmu-let-7a-1-3p	-1.18015	-1.05321	-1.29334	-1.06335	-1.0546	-1.35958	0.120132	0.17361	-1.17557	-1.15918	-0.0163882	-1.01142	0.900303	0.96439
mmu-miR-484	1.9589	1.36437	1.37656	1.53467	1.42791	1.65157	0.339789	0.11187	1.56661	1.53805	0.0285621	1.01999	0.900651	0.96439
mmu-miR-1983	-4.85788	-5.44495	-3.9175	-5.97878	-4.53951	-3.96791	0.770504	1.03617	-4.74011	-4.82873	0.0886256	1.06336	0.911551	0.973066
mmu-miR-409-3p	0.687825	0.577368	0.76121	0.471689	0.811584	0.704062	0.0925421	0.173727	0.675468	0.662445	0.0130226	1.00907	0.915897	0.973978
mmu-miR-493-3p	-5.22046	-6.52506	-6.86254	-6.63208	-6.79533	-5.40014	0.867208	0.762767	-6.20269	-6.27585	0.0731571	1.05202	0.918002	0.973978
mmu-miR-18a-5p	-2.73212	-1.42411	-2.85806	-2.27435	-2.58674	-2.30689	0.794039	0.171735	-2.3381	-2.38933	0.0512285	1.03615	0.922236	0.974734
mmu-miR-320-3p	2.61411	2.1537	2.61896	2.48988	2.339	2.50648	0.267225	0.092276	2.46225	2.44512	0.0171347	1.01195	0.924317	0.974734
mmu-miR-151-3p	-0.430237	-0.539378	-0.631544	-1.01417	-0.376606	-0.279076	0.100773	0.399239	-0.53372	-0.556616	0.0228967	1.016	0.931164	0.975686
mmu-miR-138-5p	1.27576	1.46466	2.14848	1.62871	1.47965	1.7044	0.459154	0.11435	1.62963	1.60426	0.0253779	1.01775	0.933618	0.975686
mmu-miR-28a-3p	-1.48348	-1.69528	-1.55978	-1.35857	-1.55607	-1.78633	0.107272	0.214089	-1.57951	-1.56699	-0.0125238	-1.00872	0.93363	0.975686
mmu-miR-299a-3p	-2.68599	-2.82724	-1.97028	-3.12941	-2.01011	-2.23608	0.459451	0.59188	-2.4945	-2.45853	-0.0359689	-1.02525	0.937963	0.977278
mmu-miR-16-1-3p	-4.57939	-5.52403	-5.49269	-5.50224	-4.74809	-5.26121	0.536569	0.385167	-5.1987	-5.17051	-0.0281885	-1.01973	0.944967	0.978772
mmu-miR-1249-3p	-4.42536	-4.61745	-4.20522	-4.83134	-3.87119	-4.61686	0.206277	0.503969	-4.41601	-4.4398	0.0237903	1.01663	0.945021	0.978772
mmu-miR-532-5p	-1.00366	-0.611239	-0.466883	-0.808177	-0.577235	-0.661954	0.27778	0.116828	-0.693929	-0.682456	-0.0114729	-1.00798	0.952019	0.983094
mmu-miR-19b-1-5p	-7.27355	-6.99133	-6.0695	-6.54778	-7.37385	-6.33175	0.629704	0.550004	-6.77813	-6.75113	-0.0270003	-1.01889	0.958122	0.984675
mmu-miR-423-3p	1.21471	1.35098	1.00202	1.12365	0.99586	1.42328	0.17587	0.219394	1.18924	1.18093	0.00830794	1.00578	0.961749	0.984675
mmu-miR-1a-3p	-4.69171	-5.71805	-5.69805	-4.60078	-7.17423	-4.48065	0.58687	1.52164	-5.36927	-5.41855	0.049281	1.03475	0.962038	0.984675
mmu-miR-153-3p	3.48444	4.07686	3.73174	3.80306	4.02532	3.43193	0.297553	0.299793	3.76435	3.75344	0.0109144	1.00759	0.966448	0.986287
mmu-miR-191-3p	-5.62094	-4.85099	-5.08167	-4.13097	-6.52853	-4.98551	0.395147	1.21515	-5.18454	-5.215	0.0304667	1.02134	0.970222	0.987244
mmu-miR-668-3p	-3.84843	-2.89609	-2.60698	-3.61847	-3.18236	-2.5055	0.649582	0.560812	-3.11717	-3.10211	-0.0150558	-1.01049	0.977244	0.988163
mmu-miR-9-3p	-7.85101	-5.72005	-6.30152	-7.9029	-5.69689	-6.19068	1.10152	1.15773	-6.62419	-6.59682	-0.0273686	-1.01915	0.977759	0.988163
mmu-miR-99b-5p	3.70011	3.57671	3.38133	3.58332	3.3962	3.66861	0.160739	0.139337	3.55271	3.54938	0.00333797	1.00232	0.979644	0.988163
mmu-miR-155-5p	-3.02353	-3.60987	-5.34556	-4.34035	-2.82319	-4.84434	1.20749	1.05205	-3.99299	-4.00263	0.00963726	1.0067	0.992192	0.997457
mmu-miR-1191	-5.39443	-4.89732	-4.89178	-6.31241	-4.05608	-4.83034	0.288621	1.14652	-5.06118	-5.06628	0.00509932	1.00354	0.994649	0.997457
mmu-miR-338-5p	-6.16355	-5.73165	-5.34861	-6.01404	-5.49589	-5.73674	0.407714	0.259286	-5.74793	-5.74889	0.000956033	1.00066	0.997457	0.997457
mmu-let-7a-2-3p	ND	ND	ND	ND	-5.99798	ND	ND	ND	ND	-5.99798	ND	ND	ND	ND
mmu-let-7c-1-3p	-6.83786	-6.13512	-5.76696	-8.20413	ND	ND	0.544092	ND	-6.24664	-8.20413	1.95748	3.88384	ND	ND
mmu-miR-10a-3p	ND	ND	ND	-8.86242	ND	ND	ND	ND	ND	-8.86242	ND	ND	ND	ND
mmu-miR-10b-3p	-5.56016	ND	ND	ND	ND	ND	ND	ND	-5.56016	ND	ND	ND	ND	ND
mmu-miR-1188-5p	ND	-3.49528	-3.97913	-5.08648	-2.87886	-3.23348	0.342139	1.18553	-3.73721	-3.73294	-0.00426492	-1.00296	ND	ND
mmu-miR-1193-5p	ND	ND	ND	-6.28943	ND	ND	ND	ND	ND	-6.28943	ND	ND	ND	ND
mmu-miR-1198-3p	-6.06846	ND	-7.02175	ND	-8.90209	-7.03347	0.674073	1.32131	-6.54511	-7.96778	1.42267	2.68081	ND	ND
mmu-miR-1199-5p	ND	ND	ND	-6.86166	ND	ND	ND	ND	ND	-6.86166	ND	ND	ND	ND
mmu-miR-122-5p	ND	-6.84868	-2.73119	-4.21315	-5.68425	-4.88112	2.9115	0.736584	-4.78993	-4.92617	0.136242	1.09904	ND	ND
mmu-miR-124-5p	ND	-5.13454	ND	ND	-6.02637	ND	ND	ND	-5.13454	-6.02637	0.89183	1.85553	ND	ND
mmu-miR-1247-5p	-3.61522	ND	-3.78435	-3.46124	-5.47881	ND	0.119598	1.42663	-3.69978	-4.47002	0.77024	1.70555	ND	ND
mmu-miR-125b-1-3p	-3.4912	-4.47579	-3.04282	-4.0394	-4.07382	ND	0.733016	0.0243387	-3.66994	-4.05661	0.386673	1.30737	ND	ND
mmu-miR-1306-3p	-7.12197	ND	-5.87596	ND	-7.84591	ND	0.881066	ND	-6.49897	-7.84591	1.34694	2.54372	ND	ND
mmu-miR-133b-3p	-3.96996	ND	-3.34855	-3.2585	-5.10186	-4.99888	0.439403	1.03582	-3.65925	-4.45308	0.79383	1.73367	ND	ND
mmu-miR-138-1-3p	ND	ND	-7.18073	ND	ND	ND	ND	ND	-7.18073	ND	ND	ND	ND	ND
mmu-miR-145a-3p	ND	ND	-7.9152	ND	-8.24173	ND	ND	ND	-7.9152	-8.24173	0.326529	1.25399	ND	ND
mmu-miR-146b-3p	ND	-6.526	ND	-7.61677	ND	ND	ND	ND	-6.526	-7.61677	1.09077	2.12988	ND	ND
mmu-miR-147-3p	ND	-5.40132	-6.19858	-5.00423	-5.1827	-6.61807	0.563743	0.884743	-5.79995	-5.60166	-0.198286	-1.14733	ND	ND
mmu-miR-15a-3p	-1.52327	ND	-2.22526	-2.12164	-2.63478	-2.18339	0.496383	0.28014	-1.87426	-2.31327	0.439006	1.35567	ND	ND
mmu-miR-181a-1-3p	-7.60823	-6.64137	-7.86208	-8.31557	ND	ND	0.644124	ND	-7.37056	-8.31557	0.945003	1.92519	ND	ND
mmu-miR-184-3p	-8.18474	-6.80581	ND	-2.74392	-2.07987	-2.51475	0.975047	0.337294	-7.49528	-2.44618	-5.0491	-33.1077	ND	ND
mmu-miR-1894-3p	ND	ND	-8.17437	ND	-6.99508	ND	ND	ND	-8.17437	-6.99508	-1.17929	-2.26465	ND	ND
mmu-miR-1897-5p	-8.61365	ND	-6.55939	ND	ND	ND	1.45258	ND	-7.58652	ND	ND	ND	ND	ND
mmu-miR-18b-5p	ND	-7.82516	ND	ND	ND	ND	ND	ND	-7.82516	ND	ND	ND	ND	ND
mmu-miR-1907	-6.58137	ND	-8.64803	-5.46115	ND	-5.4505	1.46135	0.00753464	-7.6147	-5.45583	-2.15887	-4.46565	ND	ND
mmu-miR-190b-5p	ND	-8.80817	ND	ND	ND	ND	ND	ND	-8.80817	ND	ND	ND	ND	ND
mmu-miR-192-3p	-6.88669	-4.11109	-4.27797	-4.85373	-5.3075	ND	1.55656	0.320866	-5.09192	-5.08062	-0.0112993	-1.00786	ND	ND
mmu-miR-1933-5p	ND	ND	ND	ND	-9.39628	ND	ND	ND	ND	-9.39628	ND	ND	ND	ND
mmu-miR-1934-5p	-8.03001	ND	ND	ND	ND	ND	ND	ND	-8.03001	ND	ND	ND	ND	ND
mmu-miR-193a-3p	ND	-4.03792	-4.75357	-4.47206	-4.51652	-4.33026	0.506042	0.0972802	-4.39575	-4.43961	0.0438667	1.03087	ND	ND
mmu-miR-1945	-5.98075	-7.07904	-6.19013	ND	ND	-6.08036	0.58313	ND	-6.41664	-6.08036	-0.336279	-1.2625	ND	ND
mmu-miR-1946b	ND	ND	ND	ND	ND	-8.11164	ND	ND	ND	-8.11164	ND	ND	ND	ND
mmu-miR-1948-3p	ND	ND	ND	ND	ND	-7.85083	ND	ND	ND	-7.85083	ND	ND	ND	ND
mmu-miR-1955-5p	-7.59282	ND	-9.12646	ND	ND	ND	1.08445	ND	-8.35964	ND	ND	ND	ND	ND
mmu-miR-195a-3p	-6.27679	ND	-7.77883	-6.49964	ND	-7.75232	1.0621	0.885779	-7.02781	-7.12598	0.0981716	1.07042	ND	ND
mmu-miR-1961	-4.01483	-3.22535	-3.30774	ND	-2.66172	-2.80347	0.433988	0.100229	-3.51597	-2.73259	-0.783379	-1.72116	ND	ND
mmu-miR-1963	ND	-8.41209	-8.10817	ND	ND	-8.89243	0.214908	ND	-8.26013	-8.89243	0.632297	1.55003	ND	ND
mmu-miR-1964-3p	ND	-7.29897	ND	ND	ND	-6.47479	ND	ND	-7.29897	-6.47479	-0.824176	-1.77052	ND	ND
mmu-miR-1966-5p	ND	ND	-6.91138	ND	ND	-8.83361	ND	ND	-6.91138	-8.83361	1.92223	3.79009	ND	ND
mmu-miR-1967	-8.93392	ND	-7.94214	ND	ND	ND	0.701293	ND	-8.43803	ND	ND	ND	ND	ND
mmu-miR-1968-5p	-5.67452	ND	-7.75828	-7.57552	-8.63226	ND	1.47343	0.747228	-6.7164	-8.10389	1.38749	2.61623	ND	ND
mmu-miR-1969	ND	ND	-7.41103	ND	ND	ND	ND	ND	-7.41103	ND	ND	ND	ND	ND
mmu-miR-196b-5p	ND	ND	ND	ND	-4.48707	ND	ND	ND	ND	-4.48707	ND	ND	ND	ND
mmu-miR-1982-3p	ND	-5.4844	-6.17899	-4.27793	-6.62016	ND	0.491147	1.65621	-5.83169	-5.44904	-0.382653	-1.30374	ND	ND
mmu-miR-1982-5p	-5.12288	ND	-6.10922	-4.45658	-3.58736	ND	0.697449	0.614637	-5.61605	-4.02197	-1.59408	-3.01902	ND	ND
mmu-miR-1b-5p	-6.51547	ND	-5.74389	ND	ND	ND	0.545591	ND	-6.12968	ND	ND	ND	ND	ND
mmu-miR-201-5p	-7.66266	ND	ND	-5.39819	-6.94764	-7.63067	ND	1.14392	-7.66266	-6.65883	-1.00383	-2.00531	ND	ND
mmu-miR-202-3p	ND	ND	-5.78654	ND	ND	-5.57026	ND	ND	-5.78654	-5.57026	-0.216286	-1.16174	ND	ND
mmu-miR-202-5p	ND	ND	ND	ND	-7.48145	ND	ND	ND	ND	-7.48145	ND	ND	ND	ND
mmu-miR-203-5p	ND	ND	-6.80719	-6.56035	-5.63486	ND	ND	0.65442	-6.80719	-6.0976	-0.709587	-1.63534	ND	ND
mmu-miR-207	ND	ND	ND	ND	ND	-8.02767	ND	ND	ND	-8.02767	ND	ND	ND	ND
mmu-miR-208a-5p	ND	-8.97535	ND	ND	-9.84924	ND	ND	ND	-8.97535	-9.84924	0.873895	1.8326	ND	ND
mmu-miR-208b-3p	ND	ND	-7.68286	ND	ND	ND	ND	ND	-7.68286	ND	ND	ND	ND	ND
mmu-miR-218-2-3p	ND	-5.9322	-6.74555	ND	ND	ND	0.57513	ND	-6.33888	ND	ND	ND	ND	ND
mmu-miR-2183	ND	ND	ND	-8.38954	ND	ND	ND	ND	ND	-8.38954	ND	ND	ND	ND
mmu-miR-219a-1-3p	-7.0191	ND	-6.12731	-5.28754	-5.87557	-5.8265	0.630596	0.326258	-6.5732	-5.6632	-0.91	-1.87905	ND	ND
mmu-miR-23a-5p	-5.25487	-4.99679	-4.55458	-7.78942	-7.77917	ND	0.354153	0.0072473	-4.93541	-7.78429	2.84888	7.20439	ND	ND
mmu-miR-27a-5p	-3.41526	ND	ND	ND	-2.99183	ND	ND	ND	-3.41526	-2.99183	-0.42343	-1.34111	ND	ND
mmu-miR-291a-5p	ND	ND	ND	-8.24869	ND	ND	ND	ND	ND	-8.24869	ND	ND	ND	ND
mmu-miR-291b-5p	ND	ND	ND	ND	-5.68042	ND	ND	ND	ND	-5.68042	ND	ND	ND	ND
mmu-miR-296-3p	-5.39294	-4.50084	-3.83604	-6.18767	ND	ND	0.781209	ND	-4.57661	-6.18767	1.61106	3.05476	ND	ND
mmu-miR-297a-3p	ND	-6.43046	-6.44465	ND	ND	-6.4208	0.0100304	ND	-6.43755	-6.4208	-0.0167543	-1.01168	ND	ND
mmu-miR-297a-5p	ND	-3.55062	-3.69438	-3.73301	ND	-4.53051	0.101654	0.563918	-3.6225	-4.13176	0.509263	1.42332	ND	ND
mmu-miR-297b-5p	ND	-5.97963	-5.97817	-6.09294	ND	ND	0.00103173	ND	-5.9789	-6.09294	0.114031	1.08225	ND	ND
mmu-miR-298-5p	-6.78175	-7.38126	-5.53561	-4.13374	ND	-4.42149	0.941516	0.203475	-6.56621	-4.27762	-2.28859	-4.88579	ND	ND
mmu-miR-300-5p	-6.16462	-5.66345	-5.98714	-5.73994	ND	-5.71668	0.254111	0.0164439	-5.9384	-5.72831	-0.210091	-1.15676	ND	ND
mmu-miR-30c-1-3p	ND	-8.45158	ND	-6.70248	-6.97117	ND	ND	0.189996	-8.45158	-6.83683	-1.61476	-3.06261	ND	ND
mmu-miR-323-5p	-5.41775	-7.22867	-7.05244	-8.38227	ND	ND	0.998556	ND	-6.56628	-8.38227	1.81599	3.521	ND	ND
mmu-miR-326-3p	ND	-1.61013	-1.47959	-1.54278	-2.60678	-1.96895	0.0923026	0.535498	-1.54486	-2.0395	0.494638	1.40897	ND	ND
mmu-miR-331-5p	ND	ND	ND	-6.43836	-7.25854	ND	ND	0.579956	ND	-6.84845	ND	ND	ND	ND
mmu-miR-343	ND	ND	-6.66345	ND	-7.34244	ND	ND	ND	-6.66345	-7.34244	0.678987	1.60102	ND	ND
mmu-miR-344b-3p	-5.66487	ND	-5.8319	-7.79858	-7.15525	-7.54286	0.118112	0.323911	-5.74838	-7.49889	1.75051	3.36478	ND	ND
mmu-miR-344d-3p	-5.65133	ND	ND	-7.16802	-8.90287	-5.71945	ND	1.59385	-5.65133	-7.26345	1.61212	3.057	ND	ND
mmu-miR-345-3p	ND	ND	-7.42077	-5.54855	-5.95453	-5.52431	ND	0.241697	-7.42077	-5.6758	-1.74497	-3.35189	ND	ND
mmu-miR-346-5p	-6.46392	-7.80748	-4.94105	-5.79903	-6.51145	ND	1.43415	0.503757	-6.40415	-6.15524	-0.248915	-1.18831	ND	ND
mmu-miR-363-3p	ND	-9.41249	ND	-7.6125	ND	ND	ND	ND	-9.41249	-7.6125	-1.79999	-3.48219	ND	ND
mmu-miR-377-5p	-7.95031	-6.6692	-9.16175	ND	ND	-6.10427	1.24644	ND	-7.92709	-6.10427	-1.82282	-3.53771	ND	ND
mmu-miR-380-5p	-4.91154	-4.68685	-6.30397	-6.90541	ND	-3.99292	0.876017	2.05944	-5.30079	-5.44916	0.148375	1.10832	ND	ND
mmu-miR-412-3p	-5.18838	-3.86375	-5.70827	-5.58629	ND	-4.43201	0.951067	0.816194	-4.92013	-5.00915	0.0890183	1.06365	ND	ND
mmu-miR-425-3p	ND	-6.70481	-5.314	-3.76865	-5.90419	-4.63208	0.983453	1.07427	-6.00941	-4.76831	-1.2411	-2.36379	ND	ND
mmu-miR-449a-5p	ND	ND	ND	ND	ND	-6.36943	ND	ND	ND	-6.36943	ND	ND	ND	ND
mmu-miR-449c-5p	ND	ND	-9.00831	ND	ND	ND	ND	ND	-9.00831	ND	ND	ND	ND	ND
mmu-miR-450b-3p	-6.23825	-4.38131	-5.17599	-5.8612	ND	-8.06049	0.931677	1.55514	-5.26518	-6.96085	1.69566	3.23926	ND	ND
mmu-miR-450b-5p	ND	ND	-5.946	ND	ND	-6.6498	ND	ND	-5.946	-6.6498	0.7038	1.62879	ND	ND
mmu-miR-465a-3p	ND	ND	ND	ND	ND	-5.65772	ND	ND	ND	-5.65772	ND	ND	ND	ND
mmu-miR-466a-3p	-6.6177	-8.1933	-5.33959	ND	ND	ND	1.42944	ND	-6.71686	ND	ND	ND	ND	ND
mmu-miR-466b-5p	ND	ND	-7.09633	ND	ND	ND	ND	ND	-7.09633	ND	ND	ND	ND	ND
mmu-miR-466c-5p	ND	-5.99057	-6.11285	ND	ND	ND	0.086465	ND	-6.05171	ND	ND	ND	ND	ND
mmu-miR-466d-5p	ND	ND	ND	ND	-6.38353	ND	ND	ND	ND	-6.38353	ND	ND	ND	ND
mmu-miR-466f	-6.44434	-6.71133	-8.75961	ND	-6.70525	ND	1.2667	ND	-7.30509	-6.70525	-0.599837	-1.51555	ND	ND
mmu-miR-466f-3p	-7.78441	ND	ND	-7.5184	-7.27789	-7.00152	ND	0.258647	-7.78441	-7.26594	-0.518476	-1.43244	ND	ND
mmu-miR-466g	ND	-1.87061	-2.46487	-1.49125	-1.99935	-1.80865	0.420202	0.256669	-2.16774	-1.76641	-0.401327	-1.32072	ND	ND
mmu-miR-466j	-3.8552	ND	ND	-4.99688	-5.08878	ND	ND	0.0649813	-3.8552	-5.04283	1.18763	2.27778	ND	ND
mmu-miR-466k	ND	ND	ND	-5.39013	ND	ND	ND	ND	ND	-5.39013	ND	ND	ND	ND
mmu-miR-467b-3p	-7.90245	-9.12469	-7.48835	ND	ND	-6.14559	0.850779	ND	-8.17183	-6.14559	-2.02623	-4.0734	ND	ND
mmu-miR-467c-5p	ND	ND	-6.81989	-7.64618	ND	-6.14258	ND	1.06321	-6.81989	-6.89438	0.0744911	1.05299	ND	ND
mmu-miR-467d-3p	ND	ND	-7.98917	ND	-5.60559	-4.67962	ND	0.65476	-7.98917	-5.14261	-2.84656	-7.19285	ND	ND
mmu-miR-467f	-1.45251	ND	ND	-1.1008	ND	ND	ND	ND	-1.45251	-1.1008	-0.351706	-1.27607	ND	ND
mmu-miR-467h	ND	-6.87162	-8.93149	ND	-7.57048	-7.8228	1.45655	0.178421	-7.90155	-7.69664	-0.204913	-1.15262	ND	ND
mmu-miR-468-3p	ND	ND	ND	ND	ND	ND	ND	ND	ND	ND	ND	ND	ND	ND
mmu-miR-488-3p	-5.17339	-4.80942	ND	ND	-5.34701	ND	0.257368	ND	-4.9914	-5.34701	0.355606	1.27952	ND	ND
mmu-miR-489-3p	ND	ND	-6.69311	ND	ND	ND	ND	ND	-6.69311	ND	ND	ND	ND	ND
mmu-miR-490-3p	-5.11447	-3.56088	-3.26667	ND	-6.38746	-5.21013	0.992858	0.832495	-3.98067	-5.7988	1.81812	3.52622	ND	ND
mmu-miR-490-5p	ND	-5.75683	-4.719	ND	-4.68447	-4.89407	0.733856	0.148211	-5.23791	-4.78927	-0.44864	-1.36475	ND	ND
mmu-miR-491-3p	ND	-8.40594	ND	ND	ND	-8.88709	ND	ND	-8.40594	-8.88709	0.481142	1.39585	ND	ND
mmu-miR-499-5p	ND	ND	-5.85421	ND	ND	ND	ND	ND	-5.85421	ND	ND	ND	ND	ND
mmu-miR-503-3p	ND	-6.66395	-6.74844	-7.45519	-6.70161	-7.56979	0.0597446	0.471656	-6.7062	-7.2422	0.536	1.44995	ND	ND
mmu-miR-504-5p	ND	ND	-7.37039	ND	ND	ND	ND	ND	-7.37039	ND	ND	ND	ND	ND
mmu-miR-511-5p	-8.19925	ND	ND	ND	ND	ND	ND	ND	-8.19925	ND	ND	ND	ND	ND
mmu-miR-542-5p	-3.64403	-3.93335	-3.70089	ND	-4.65699	-4.63047	0.153282	0.018755	-3.75942	-4.64373	0.884309	1.84588	ND	ND
mmu-miR-547-3p	ND	ND	ND	ND	-8.9207	ND	ND	ND	ND	-8.9207	ND	ND	ND	ND
mmu-miR-590-3p	ND	ND	ND	-8.02015	ND	ND	ND	ND	ND	-8.02015	ND	ND	ND	ND
mmu-miR-592-5p	ND	-3.0183	-4.51362	-6.32406	-4.08725	-6.18581	1.05735	1.25342	-3.76596	-5.53238	1.76642	3.40208	ND	ND
mmu-miR-654-3p	ND	ND	ND	ND	-8.56594	ND	ND	ND	ND	-8.56594	ND	ND	ND	ND
mmu-miR-669d-5p	-7.61838	-4.61512	-4.49816	ND	-6.75462	-9.01618	1.76867	1.59917	-5.57722	-7.8854	2.30818	4.95258	ND	ND
mmu-miR-669e-5p	-6.51908	ND	-6.89002	ND	-6.39651	ND	0.262298	ND	-6.70455	-6.39651	-0.308042	-1.23803	ND	ND
mmu-miR-669f-3p	-5.04597	-8.1054	-9.26965	-6.03444	ND	-6.47535	2.18155	0.311772	-7.47368	-6.25489	-1.21878	-2.32751	ND	ND
mmu-miR-669l-5p	ND	ND	-7.38558	ND	-8.95409	-8.53861	ND	0.293788	-7.38558	-8.74635	1.36077	2.56822	ND	ND
mmu-miR-669n	ND	ND	ND	-7.4179	-6.541	ND	ND	0.620061	ND	-6.97945	ND	ND	ND	ND
mmu-miR-669o-5p	-5.04888	ND	ND	ND	-5.6595	-4.62979	ND	0.728114	-5.04888	-5.14464	0.095757	1.06863	ND	ND
mmu-miR-673-3p	-5.84525	ND	-5.54329	ND	-5.9074	ND	0.213515	ND	-5.69427	-5.9074	0.213131	1.1592	ND	ND
mmu-miR-677-5p	ND	-9.04239	ND	ND	ND	ND	ND	ND	-9.04239	ND	ND	ND	ND	ND
mmu-miR-679-5p	-5.84105	ND	-4.44324	-4.59605	ND	-4.12917	0.988401	0.330132	-5.14214	-4.36261	-0.779535	-1.71658	ND	ND
mmu-miR-680	ND	ND	ND	ND	ND	-6.49435	ND	ND	ND	-6.49435	ND	ND	ND	ND
mmu-miR-681	ND	ND	-8.91713	ND	-8.96305	ND	ND	ND	-8.91713	-8.96305	0.0459153	1.03234	ND	ND
mmu-miR-682	-4.02431	ND	ND	-6.15999	-4.97031	ND	ND	0.841227	-4.02431	-5.56515	1.54084	2.90964	ND	ND
mmu-miR-684	ND	ND	ND	ND	-9.00022	ND	ND	ND	ND	-9.00022	ND	ND	ND	ND
mmu-miR-694	ND	ND	ND	-7.9672	ND	ND	ND	ND	ND	-7.9672	ND	ND	ND	ND
mmu-miR-704	ND	ND	ND	-6.67514	ND	ND	ND	ND	ND	-6.67514	ND	ND	ND	ND
mmu-miR-713	ND	-8.07858	-7.84782	-7.59716	-8.38762	ND	0.163172	0.558943	-7.9632	-7.99239	0.0291929	1.02044	ND	ND
mmu-miR-742-3p	ND	ND	-8.05877	ND	ND	ND	ND	ND	-8.05877	ND	ND	ND	ND	ND
mmu-miR-743a-3p	-7.50908	ND	ND	ND	ND	ND	ND	ND	-7.50908	ND	ND	ND	ND	ND
mmu-miR-743b-5p	-8.73847	ND	ND	ND	ND	ND	ND	ND	-8.73847	ND	ND	ND	ND	ND
mmu-miR-758-3p	-2.6291	ND	ND	-3.28345	-2.3736	ND	ND	0.643366	-2.6291	-2.82853	0.199431	1.14825	ND	ND
mmu-miR-760-3p	-4.62238	ND	-5.57121	-3.50224	-5.72015	ND	0.670925	1.5683	-5.09679	-4.61119	-0.4856	-1.40017	ND	ND
mmu-miR-762	ND	ND	ND	ND	-8.00133	ND	ND	ND	ND	-8.00133	ND	ND	ND	ND
mmu-miR-764-3p	-7.84485	-8.07283	-8.86027	ND	ND	-8.7088	0.532779	ND	-8.25932	-8.7088	0.449484	1.36555	ND	ND
mmu-miR-804	-7.01145	-6.50533	-7.81021	-8.55275	-9.30484	ND	0.657884	0.531806	-7.109	-8.92879	1.8198	3.53031	ND	ND
mmu-miR-873a-5p	ND	-6.55987	-7.9212	-5.5448	ND	ND	0.96261	ND	-7.24053	-5.5448	-1.69574	-3.23943	ND	ND
mmu-miR-874-3p	-1.64019	-1.55971	-1.45422	-1.99501	ND	-1.60757	0.0932635	0.273962	-1.55137	-1.80129	0.249921	1.18914	ND	ND
mmu-miR-875-5p	-6.97641	ND	ND	ND	ND	ND	ND	ND	-6.97641	ND	ND	ND	ND	ND

## Sheet: Supp Table 2
Supplemental Table 2. Predicted targets (Gene_Id, EnsemblID) of miRNAs donwregulated in βAMPKdKO islets versus Control (miRNA_Id) that are conversely upregulated in ?AMPKdKO islets (UpTargets). Cumulative weigthed contex score corresponds to predicted efficacy of the site according to TargetScan and has been used to rank the genes in this table. Differential expression of target genes (Columns 5-…
Gene_Id	EnsemblID	miRNA_Id	Cumulative weighted context score	log2FoldChange	FoldChange	pvalue	padj
Dpysl5	ENSMUSG00000029168	mmu-miR-31-3p	-2.05	0.515865	1.42985	0.00781755	0.0351191
Gpm6b	ENSMUSG00000031342	mmu-miR-96-5p	-1.42	0.603117	1.51899	0.00390919	0.0207999
Cntnap5a	ENSMUSG00000070695	mmu-miR-670-5p	-1.29	0.637183	1.55529	0.0135972	0.0537061
Foxq1	ENSMUSG00000038415	mmu-miR-378a-3p	-1.24	0.643509	1.56212	0.0103681	0.043492
Foxq1	ENSMUSG00000038415	mmu-miR-96-5p	-1.19	0.643509	1.56212	0.0103681	0.043492
Tmem79	ENSMUSG00000001420	mmu-miR-34b-5p	-1.19	0.715145	1.64165	0.0047893	0.0244467
Cdh5	ENSMUSG00000031871	mmu-miR-670-5p	-1.13	0.551114	1.46522	5.16e-08	1.47e-06
Disc1	ENSMUSG00000043051	mmu-miR-34b-5p	-1.13	0.533457	1.44739	0.0179767	0.0660959
Fads3	ENSMUSG00000024664	mmu-miR-31-3p	-1.09	0.675537	1.59719	0.000399224	0.00337871
4632428N05Rik	ENSMUSG00000020101	mmu-miR-670-5p	-1.08	0.492657	1.40703	0.00241756	0.0143695
Bach2	ENSMUSG00000040270	mmu-miR-96-5p	-1.05	0.625983	1.54326	0.00173975	0.01099
Foxq1	ENSMUSG00000038415	mmu-miR-670-5p	-1.01	0.643509	1.56212	0.0103681	0.043492
Syncrip	ENSMUSG00000032423	mmu-miR-34b-3p	-1.01	0.324303	1.25206	2.56e-07	6.2e-06
Kpnb1	ENSMUSG00000001440	mmu-miR-96-5p	-0.99	0.498794	1.41303	1.37e-08	4.34e-07
Cntnap5a	ENSMUSG00000070695	mmu-miR-34b-5p	-0.96	0.637183	1.55529	0.0135972	0.0537061
Slc5a7	ENSMUSG00000023945	mmu-miR-96-5p	-0.96	0.642064	1.56056	0.0100058	0.0423166
St8sia5	ENSMUSG00000025425	mmu-miR-670-5p	-0.95	0.377411	1.29901	0.0286639	0.0926495
Gpm6b	ENSMUSG00000031342	mmu-miR-31-3p	-0.94	0.603117	1.51899	0.00390919	0.0207999
Msn	ENSMUSG00000031207	mmu-miR-96-5p	-0.87	0.541923	1.45591	0.000121393	0.00125754
Chst10	ENSMUSG00000026080	mmu-miR-96-5p	-0.8	0.404237	1.32339	0.00015713	0.00156252
Bgn	ENSMUSG00000031375	mmu-miR-34c-5p	-0.78	0.497981	1.41224	0.00709092	0.0326904
C1s1	ENSMUSG00000038521	mmu-miR-31-3p	-0.78	0.604547	1.5205	0.00783831	0.0352018
Cyyr1	ENSMUSG00000041134	mmu-miR-670-5p	-0.78	0.504644	1.41877	0.000482359	0.00392239
Cdh13	ENSMUSG00000031841	mmu-miR-378a-3p	-0.77	0.908284	1.87681	4.26e-08	1.23e-06
Mamld1	ENSMUSG00000059401	mmu-miR-96-5p	-0.77	0.729319	1.65786	0.000619455	0.00480705
Trib2	ENSMUSG00000020601	mmu-miR-670-5p	-0.74	0.426469	1.34394	0.000825542	0.00605361
Dmd	ENSMUSG00000045103	mmu-miR-378a-3p	-0.72	0.619855	1.53672	0.00176888	0.0111458
Ctsz	ENSMUSG00000016256	mmu-miR-378a-3p	-0.7	0.424954	1.34253	0.00616166	0.0292728
Ephx4	ENSMUSG00000033805	mmu-miR-34b-3p	-0.7	1.0762	2.10847	1.16e-17	1.56e-15
Rap2a	ENSMUSG00000051615	mmu-miR-184-3p	-0.68	0.367394	1.29002	7.57e-05	0.000851419
Mgst1	ENSMUSG00000008540	mmu-miR-670-5p	-0.67	1.19343	2.28695	2.32e-08	7.01e-07
Lbp	ENSMUSG00000016024	mmu-miR-184-3p	-0.66	0.537953	1.45191	0.0174963	0.0647367
Gng12	ENSMUSG00000036402	mmu-miR-96-5p	-0.65	0.359202	1.28272	0.0279804	0.0909317
Chst1	ENSMUSG00000027221	mmu-miR-96-5p	-0.64	0.460567	1.37608	0.00826761	0.0366779
Scn2b	ENSMUSG00000070304	mmu-miR-378a-3p	-0.64	0.555861	1.47005	0.0207424	0.0730824
Kcnab2	ENSMUSG00000028931	mmu-miR-670-5p	-0.62	0.330343	1.25731	0.0151997	0.0583098
Gpc3	ENSMUSG00000055653	mmu-miR-96-5p	-0.61	0.802808	1.74449	0.000406004	0.00342252
Ldha	ENSMUSG00000063229	mmu-miR-34b-5p	-0.61	0.500687	1.41489	0.00225022	0.0135122
Slc1a1	ENSMUSG00000024935	mmu-miR-96-5p	-0.61	0.743656	1.67441	0.00136905	0.00909033
Zfp36l1	ENSMUSG00000021127	mmu-miR-96-5p	-0.6	0.528968	1.4429	0.00380803	0.020383
Ggta1	ENSMUSG00000035778	mmu-miR-670-5p	-0.58	0.476595	1.39146	0.000632645	0.0048902
Hmgb3	ENSMUSG00000015217	mmu-miR-31-3p	-0.58	0.742706	1.67331	7.31e-05	0.000830235
Itgb3	ENSMUSG00000020689	mmu-miR-670-5p	-0.57	0.433287	1.35031	0.00429832	0.0224861
Fstl1	ENSMUSG00000022816	mmu-miR-378a-3p	-0.56	0.518557	1.43252	0.000876325	0.00636731
Sh3pxd2b	ENSMUSG00000040711	mmu-miR-96-5p	-0.56	0.551308	1.46541	0.00495358	0.0250207
Tmem47	ENSMUSG00000025666	mmu-miR-34b-3p	-0.56	0.630652	1.54826	0.00353513	0.0192692
Cntnap5a	ENSMUSG00000070695	mmu-miR-34b-3p	-0.55	0.637183	1.55529	0.0135972	0.0537061
Lfng	ENSMUSG00000029570	mmu-miR-670-5p	-0.54	0.417467	1.33558	0.0309547	0.0978529
Tspan4	ENSMUSG00000025511	mmu-miR-96-5p	-0.54	0.484461	1.39906	0.00234043	0.0139838
Ldb2	ENSMUSG00000039706	mmu-miR-184-3p	-0.53	0.784418	1.7224	9.98e-07	2.09e-05
Lyst	ENSMUSG00000019726	mmu-miR-34b-5p	-0.53	0.356926	1.28069	0.000314958	0.00277884
Sox6	ENSMUSG00000051910	mmu-miR-96-5p	-0.53	0.678092	1.60002	0.00190195	0.011766
Ezr	ENSMUSG00000052397	mmu-miR-96-5p	-0.52	0.597578	1.51317	1.13e-13	8.74e-12
Zdbf2	ENSMUSG00000027520	mmu-miR-96-5p	-0.52	0.342281	1.26776	0.0053458	0.0264302
Ier5l	ENSMUSG00000089762	mmu-miR-184-3p	-0.51	0.442944	1.35938	0.00952217	0.0407555
Gap43	ENSMUSG00000047261	mmu-miR-96-5p	-0.5	0.684663	1.60733	0.000728843	0.0054878
Mcfd2	ENSMUSG00000024150	mmu-miR-670-5p	-0.5	0.340057	1.26581	0.00481422	0.0245323
Prex2	ENSMUSG00000048960	mmu-miR-34c-5p	-0.5	0.509451	1.42351	0.000944912	0.00678807
Rprml	ENSMUSG00000046215	mmu-miR-670-5p	-0.5	0.579399	1.49423	0.00785759	0.0352354
Gpm6b	ENSMUSG00000031342	mmu-miR-378a-3p	-0.49	0.603117	1.51899	0.00390919	0.0207999
Scn2b	ENSMUSG00000070304	mmu-miR-670-5p	-0.49	0.555861	1.47005	0.0207424	0.0730824
Spry4	ENSMUSG00000024427	mmu-miR-184-3p	-0.49	0.690258	1.61357	1.88e-06	3.64e-05
Ggta1	ENSMUSG00000035778	mmu-miR-378a-3p	-0.48	0.476595	1.39146	0.000632645	0.0048902
Mamld1	ENSMUSG00000059401	mmu-miR-31-3p	-0.48	0.729319	1.65786	0.000619455	0.00480705
Tubb1	ENSMUSG00000016255	mmu-miR-184-3p	-0.48	0.570527	1.48507	0.0147551	0.0569846
Xkr4	ENSMUSG00000051951	mmu-miR-96-5p	-0.48	0.468401	1.38358	0.00610611	0.0291014
Gulp1	ENSMUSG00000056870	mmu-miR-96-5p	-0.47	0.735334	1.66478	0.00115241	0.00793728
Itm2c	ENSMUSG00000026223	mmu-miR-31-3p	-0.47	0.372273	1.29439	1.96e-06	3.76e-05
Klf4	ENSMUSG00000003032	mmu-miR-34b-5p	-0.47	0.497078	1.41135	0.00501721	0.0252228
Prrx1	ENSMUSG00000026586	mmu-miR-96-5p	-0.47	0.537747	1.4517	0.00499417	0.0251577
Bhlha15	ENSMUSG00000052271	mmu-miR-670-5p	-0.46	0.393714	1.31377	0.0109779	0.0455765
Brinp1	ENSMUSG00000028351	mmu-miR-34b-5p	-0.46	1.11252	2.16222	5.03e-06	8.43e-05
Cyp51	ENSMUSG00000001467	mmu-miR-670-5p	-0.46	0.358045	1.28169	0.0296147	0.0948228
Ereg	ENSMUSG00000029377	mmu-miR-378a-3p	-0.46	0.650764	1.57	0.00983559	0.041774
Galr1	ENSMUSG00000024553	mmu-miR-96-5p	-0.46	0.946017	1.92655	5.06e-10	2.21e-08
Mcm5	ENSMUSG00000005410	mmu-miR-34b-5p	-0.46	0.505601	1.41971	0.0142747	0.0556468
St8sia5	ENSMUSG00000025425	mmu-miR-378a-3p	-0.46	0.377411	1.29901	0.0286639	0.0926495
Trpm6	ENSMUSG00000024727	mmu-miR-34b-3p	-0.46	0.716427	1.64311	0.00539289	0.0266102
Angpt2	ENSMUSG00000031465	mmu-miR-31-3p	-0.45	0.916908	1.88806	1.73e-10	8.35e-09
H2-Aa	ENSMUSG00000036594	mmu-miR-670-5p	-0.45	0.421853	1.33965	0.00438623	0.0228314
Hsd17b7	ENSMUSG00000026675	mmu-miR-184-3p	-0.45	0.490478	1.40491	0.00912268	0.0395096
Lyz2	ENSMUSG00000069516	mmu-miR-670-5p	-0.45	0.586425	1.50152	0.000122098	0.00126363
Pdgfra	ENSMUSG00000029231	mmu-miR-34b-5p	-0.45	0.864015	1.8201	0.00039793	0.00337349
Rapgef5	ENSMUSG00000041992	mmu-miR-31-3p	-0.45	0.890911	1.85435	1.9e-08	5.83e-07
Art3	ENSMUSG00000034842	mmu-miR-378a-3p	-0.44	0.779084	1.71604	0.00184204	0.0114846
Fam84a	ENSMUSG00000020607	mmu-miR-670-5p	-0.44	0.520378	1.43433	0.0112915	0.046568
Ggta1	ENSMUSG00000035778	mmu-miR-31-3p	-0.44	0.476595	1.39146	0.000632645	0.0048902
Kitl	ENSMUSG00000019966	mmu-miR-31-3p	-0.44	0.353479	1.27764	0.0211293	0.0742531
Plek	ENSMUSG00000020120	mmu-miR-378a-3p	-0.44	0.531667	1.4456	0.000392692	0.00333665
Ppapdc1b	ENSMUSG00000031570	mmu-miR-184-3p	-0.44	0.379069	1.3005	0.00169747	0.0107989
Ugt2b35	ENSMUSG00000035811	mmu-miR-31-3p	-0.44	0.698491	1.62281	0.000597835	0.0046708
Bdkrb2	ENSMUSG00000021070	mmu-miR-670-5p	-0.43	0.503031	1.41719	0.000564121	0.0044631
Tgfb3	ENSMUSG00000021253	mmu-miR-34b-5p	-0.43	0.707419	1.63288	0.00100066	0.00710833
4632428N05Rik	ENSMUSG00000020101	mmu-miR-184-3p	-0.42	0.492657	1.40703	0.00241756	0.0143695
Arhgap36	ENSMUSG00000036198	mmu-miR-34b-5p	-0.42	2.79763	6.95295	7e-29	2.49e-26
Tac1	ENSMUSG00000061762	mmu-miR-96-5p	-0.42	0.784811	1.72287	0.000568901	0.00448933
Txn1	ENSMUSG00000028367	mmu-miR-34b-5p	-0.42	0.570314	1.48485	4.99e-10	2.19e-08
Adcy1	ENSMUSG00000020431	mmu-miR-670-5p	-0.41	0.722487	1.65002	0.0018081	0.0113543
Dock4	ENSMUSG00000035954	mmu-miR-31-3p	-0.41	0.599247	1.51493	7.33e-05	0.000830388
Ggta1	ENSMUSG00000035778	mmu-miR-96-5p	-0.41	0.476595	1.39146	0.000632645	0.0048902
Ppp1r14b	ENSMUSG00000056612	mmu-miR-670-5p	-0.41	0.411489	1.33006	1.18e-05	0.000176771
Snai1	ENSMUSG00000042821	mmu-miR-34b-5p	-0.41	0.549065	1.46314	0.00299551	0.0169266
Aen	ENSMUSG00000030609	mmu-miR-31-3p	-0.4	0.390062	1.31045	2.35e-05	0.000316501
Dpp3	ENSMUSG00000063904	mmu-miR-34b-5p	-0.4	0.40539	1.32445	0.000493248	0.00398979
Ebf3	ENSMUSG00000010476	mmu-miR-96-5p	-0.4	0.715911	1.64252	0.000886679	0.00643003
Msn	ENSMUSG00000031207	mmu-miR-378a-3p	-0.4	0.541923	1.45591	0.000121393	0.00125754
Msrb3	ENSMUSG00000051236	mmu-miR-670-5p	-0.4	0.46049	1.37601	0.00281208	0.0161191
P2ry14	ENSMUSG00000036381	mmu-miR-96-5p	-0.4	0.516154	1.43014	0.0248381	0.0833474
Rab3c	ENSMUSG00000021700	mmu-miR-96-5p	-0.4	0.659409	1.57944	0.00159971	0.0103057
Elovl2	ENSMUSG00000021364	mmu-miR-31-3p	-0.39	0.363597	1.28663	0.000553956	0.00440782
Fgfr2	ENSMUSG00000030849	mmu-miR-670-5p	-0.39	0.585319	1.50037	0.0233844	0.0801982
Nebl	ENSMUSG00000053702	mmu-miR-378a-3p	-0.39	0.829425	1.77698	1.38e-11	7.93e-10
Ssh2	ENSMUSG00000037926	mmu-miR-96-5p	-0.39	0.368183	1.29073	1.16e-05	0.000173673
Ctsb	ENSMUSG00000021939	mmu-miR-96-5p	-0.38	0.462629	1.37805	5.09e-06	8.48e-05
Dcx	ENSMUSG00000031285	mmu-miR-34b-5p	-0.38	0.625981	1.54326	4.42e-05	0.000544145
Fkbp2	ENSMUSG00000056629	mmu-miR-670-5p	-0.38	0.471566	1.38661	6.41e-05	0.000740271
Il4ra	ENSMUSG00000030748	mmu-miR-34b-5p	-0.38	0.330376	1.25734	0.0274782	0.0896898
Ldb2	ENSMUSG00000039706	mmu-miR-96-5p	-0.38	0.784418	1.7224	9.98e-07	2.09e-05
Lrrtm2	ENSMUSG00000071862	mmu-miR-34b-5p	-0.38	1.06112	2.08655	7.69e-09	2.57e-07
Pole4	ENSMUSG00000030042	mmu-miR-31-3p	-0.38	0.545124	1.45915	5.85e-09	2e-07
Polr3d	ENSMUSG00000000776	mmu-miR-670-5p	-0.38	0.381871	1.30303	0.000249425	0.00228706
Sema3e	ENSMUSG00000063531	mmu-miR-378a-3p	-0.38	0.463824	1.37919	0.0247224	0.0831086
Ugt1a6a	ENSMUSG00000054545	mmu-miR-670-5p	-0.38	0.601554	1.51735	0.000141671	0.00143165
Ugt1a7c	ENSMUSG00000090124	mmu-miR-670-5p	-0.38	1.17173	2.25282	7.84e-07	1.69e-05
Unkl	ENSMUSG00000015127	mmu-miR-34b-3p	-0.38	0.586568	1.50167	6.05e-12	3.69e-10
Ap2m1	ENSMUSG00000022841	mmu-miR-184-3p	-0.37	0.371994	1.29414	5.15e-06	8.58e-05
Arhgap6	ENSMUSG00000031355	mmu-miR-31-3p	-0.37	0.539355	1.45332	0.000446042	0.00368426
Cnn2	ENSMUSG00000004665	mmu-miR-34b-5p	-0.37	0.587912	1.50307	0.00356329	0.0193873
Cntnap5a	ENSMUSG00000070695	mmu-miR-378a-3p	-0.37	0.637183	1.55529	0.0135972	0.0537061
Dbpht2	ENSMUSG00000029878	mmu-miR-670-5p	-0.37	0.439229	1.35588	0.0176985	0.0652816
Des	ENSMUSG00000026208	mmu-miR-34b-5p	-0.37	0.402554	1.32185	0.0265702	0.0877074
Dock1	ENSMUSG00000058325	mmu-miR-96-5p	-0.37	0.479771	1.39452	0.000168462	0.00165538
Ehd4	ENSMUSG00000027293	mmu-miR-184-3p	-0.37	0.429965	1.3472	9.88e-11	4.94e-09
Gpm6b	ENSMUSG00000031342	mmu-miR-34b-3p	-0.37	0.603117	1.51899	0.00390919	0.0207999
Mamld1	ENSMUSG00000059401	mmu-miR-670-5p	-0.37	0.729319	1.65786	0.000619455	0.00480705
Rdh10	ENSMUSG00000025921	mmu-miR-96-5p	-0.37	0.358638	1.28221	0.000307669	0.00273227
Srrm4	ENSMUSG00000063919	mmu-miR-670-5p	-0.37	0.52005	1.43401	9.89e-06	0.000150833
Aen	ENSMUSG00000030609	mmu-miR-34b-5p	-0.36	0.390062	1.31045	2.35e-05	0.000316501
Ccl3	ENSMUSG00000000982	mmu-miR-31-3p	-0.36	1.03473	2.04873	2.65e-05	0.000351313
Cd53	ENSMUSG00000040747	mmu-miR-34b-5p	-0.36	0.675299	1.59693	1.93e-05	0.000268184
Frk	ENSMUSG00000019779	mmu-miR-378a-3p	-0.36	0.377948	1.29949	3.83e-10	1.73e-08
Hpcal4	ENSMUSG00000046093	mmu-miR-184-3p	-0.36	0.566962	1.4814	0.0228175	0.0787053
Nek6	ENSMUSG00000026749	mmu-miR-184-3p	-0.36	0.457153	1.37283	0.000330675	0.002897
Nptx2	ENSMUSG00000059991	mmu-miR-96-5p	-0.36	1.32673	2.50834	9.7e-08	2.56e-06
Rai14	ENSMUSG00000022246	mmu-miR-378a-3p	-0.36	0.535325	1.44927	6.62e-05	0.000761007
Sema3e	ENSMUSG00000063531	mmu-miR-670-5p	-0.36	0.463824	1.37919	0.0247224	0.0831086
Tm4sf1	ENSMUSG00000027800	mmu-miR-31-3p	-0.36	0.619068	1.53588	0.00195537	0.0120119
Tmsb10	ENSMUSG00000079523	mmu-miR-34b-5p	-0.36	0.744677	1.6756	7.14e-11	3.65e-09
Zfp185	ENSMUSG00000031351	mmu-miR-96-5p	-0.36	0.454894	1.37068	0.0187115	0.0679948
Armc6	ENSMUSG00000002343	mmu-miR-34b-5p	-0.35	0.43292	1.34996	0.00014033	0.00142003
Avil	ENSMUSG00000025432	mmu-miR-96-5p	-0.35	0.794299	1.73424	0.000350691	0.0030438
Cadm1	ENSMUSG00000032076	mmu-miR-34b-3p	-0.35	0.989544	1.98556	3.47e-18	4.85e-16
Entpd1	ENSMUSG00000048120	mmu-miR-31-3p	-0.35	0.525103	1.43904	5.09e-06	8.48e-05
Gm281	ENSMUSG00000084902	mmu-miR-31-3p	-0.35	0.957954	1.94255	2.4e-05	0.000321293
Ipcef1	ENSMUSG00000064065	mmu-miR-31-3p	-0.35	0.645621	1.56441	0.00846779	0.0373994
Rit2	ENSMUSG00000057455	mmu-miR-184-3p	-0.35	0.387154	1.30781	0.00767205	0.0346215
Rprml	ENSMUSG00000046215	mmu-miR-184-3p	-0.35	0.579399	1.49423	0.00785759	0.0352354
Tiam1	ENSMUSG00000002489	mmu-miR-184-3p	-0.35	0.417213	1.33535	0.00189891	0.0117618
Adcy7	ENSMUSG00000031659	mmu-miR-34b-5p	-0.34	0.493018	1.40739	0.0107098	0.044637
Bcl2	ENSMUSG00000057329	mmu-miR-34b-5p	-0.34	0.731981	1.66092	2.75e-05	0.000363215
Caly	ENSMUSG00000025468	mmu-miR-184-3p	-0.34	0.330054	1.25706	0.0260115	0.0862203
Fam132a	ENSMUSG00000023571	mmu-miR-31-3p	-0.34	0.481835	1.39652	0.00454909	0.0234945
Gng3	ENSMUSG00000071658	mmu-miR-34b-5p	-0.34	0.605825	1.52185	0.0181871	0.0666236
Kcnh7	ENSMUSG00000059742	mmu-miR-34b-5p	-0.34	0.459103	1.37469	0.00451192	0.0233501
Kcnj6	ENSMUSG00000043301	mmu-miR-96-5p	-0.34	0.634354	1.55224	0.000226223	0.00211023
Lepr	ENSMUSG00000057722	mmu-miR-670-5p	-0.34	0.612287	1.52868	0.0177354	0.0654019
Lhfpl2	ENSMUSG00000045312	mmu-miR-670-5p	-0.34	0.625924	1.5432	0.00224016	0.0134574
Mamld1	ENSMUSG00000059401	mmu-miR-34b-3p	-0.34	0.729319	1.65786	0.000619455	0.00480705
Nebl	ENSMUSG00000053702	mmu-miR-31-3p	-0.34	0.829425	1.77698	1.38e-11	7.93e-10
Slc5a7	ENSMUSG00000023945	mmu-miR-31-3p	-0.34	0.642064	1.56056	0.0100058	0.0423166
Arl11	ENSMUSG00000043157	mmu-miR-96-5p	-0.33	0.546796	1.46084	0.00790582	0.0353985
Cndp2	ENSMUSG00000024644	mmu-miR-670-5p	-0.33	0.353559	1.27771	0.000448583	0.00369599
Col13a1	ENSMUSG00000058806	mmu-miR-96-5p	-0.33	0.629428	1.54695	5.52e-10	2.39e-08
Doc2b	ENSMUSG00000020848	mmu-miR-670-5p	-0.33	0.557829	1.47205	0.000989375	0.00704153
Efnb3	ENSMUSG00000003934	mmu-miR-184-3p	-0.33	0.49717	1.41144	0.0181408	0.0665193
Kpnb1	ENSMUSG00000001440	mmu-miR-670-5p	-0.33	0.498794	1.41303	1.37e-08	4.34e-07
Pla1a	ENSMUSG00000002847	mmu-miR-34b-5p	-0.33	0.469213	1.38435	0.0288351	0.0929671
Rai14	ENSMUSG00000022246	mmu-miR-34b-5p	-0.33	0.535325	1.44927	6.62e-05	0.000761007
St8sia4	ENSMUSG00000040710	mmu-miR-31-3p	-0.33	0.49265	1.40703	8.21e-06	0.000128645
Cyb561	ENSMUSG00000019590	mmu-miR-34b-3p	-0.32	0.421811	1.33961	2.65e-05	0.00035106
Dpysl5	ENSMUSG00000029168	mmu-miR-670-5p	-0.32	0.515865	1.42985	0.00781755	0.0351191
Galr1	ENSMUSG00000024553	mmu-miR-670-5p	-0.32	0.946017	1.92655	5.06e-10	2.21e-08
Gdnf	ENSMUSG00000022144	mmu-miR-96-5p	-0.32	0.623978	1.54112	0.00395859	0.0210178
Plek	ENSMUSG00000020120	mmu-miR-31-3p	-0.32	0.531667	1.4456	0.000392692	0.00333665
Sema7a	ENSMUSG00000038264	mmu-miR-184-3p	-0.32	0.410013	1.3287	0.000272692	0.0024686
Sparc	ENSMUSG00000018593	mmu-miR-184-3p	-0.32	0.536935	1.45089	5.07e-05	0.000602802
Sumf2	ENSMUSG00000025538	mmu-miR-96-5p	-0.32	0.340421	1.26613	0.00128909	0.00867093
4632428N05Rik	ENSMUSG00000020101	mmu-miR-34b-3p	-0.31	0.492657	1.40703	0.00241756	0.0143695
Adam19	ENSMUSG00000011256	mmu-miR-184-3p	-0.31	0.48597	1.40053	0.00348826	0.0190484
Cav1	ENSMUSG00000007655	mmu-miR-96-5p	-0.31	0.661219	1.58142	4.8e-05	0.000577921
Dab2	ENSMUSG00000022150	mmu-miR-378a-3p	-0.31	0.462112	1.37756	0.00303284	0.0170794
Ehf	ENSMUSG00000012350	mmu-miR-378a-3p	-0.31	0.689498	1.61272	4.93e-05	0.000589821
Hcn1	ENSMUSG00000021730	mmu-miR-31-3p	-0.31	0.784469	1.72246	0.00143354	0.00943448
Lrrc59	ENSMUSG00000020869	mmu-miR-34b-3p	-0.31	0.355117	1.27909	0.00136072	0.00905493
Mboat1	ENSMUSG00000038732	mmu-miR-184-3p	-0.31	0.572133	1.48672	0.0181131	0.0664338
Pak6	ENSMUSG00000074923	mmu-miR-670-5p	-0.31	0.498029	1.41228	0.0147429	0.0569522
Parm1	ENSMUSG00000034981	mmu-miR-96-5p	-0.31	0.415612	1.33386	0.00461717	0.0237305
Peak1	ENSMUSG00000074305	mmu-miR-378a-3p	-0.31	0.557869	1.47209	0.00212184	0.0128497
Rasa4	ENSMUSG00000004952	mmu-miR-31-3p	-0.31	0.556555	1.47075	0.0155641	0.0594482
Sod3	ENSMUSG00000072941	mmu-miR-31-3p	-0.31	0.545494	1.45952	0.0242332	0.082129
Sulf1	ENSMUSG00000016918	mmu-miR-378a-3p	-0.31	0.488425	1.40291	0.0128603	0.0514923
Syt1	ENSMUSG00000035864	mmu-miR-31-3p	-0.31	0.607602	1.52372	0.000947832	0.00680091
Trim67	ENSMUSG00000036913	mmu-miR-34b-5p	-0.31	0.559233	1.47349	0.000347305	0.00302143
Anks1b	ENSMUSG00000058589	mmu-miR-184-3p	-0.3	0.767365	1.70216	0.00132062	0.00883924
Ctnna2	ENSMUSG00000063063	mmu-miR-670-5p	-0.3	1.02196	2.03068	3.83e-10	1.73e-08
Epha4	ENSMUSG00000026235	mmu-miR-670-5p	-0.3	0.568443	1.48292	0.0226899	0.0783557
Fads3	ENSMUSG00000024664	mmu-miR-378a-3p	-0.3	0.675537	1.59719	0.000399224	0.00337871
Gpr126	ENSMUSG00000039116	mmu-miR-184-3p	-0.3	0.658705	1.57866	0.00865137	0.0379746
Kcnq2	ENSMUSG00000016346	mmu-miR-670-5p	-0.3	1.0736	2.10468	4.59e-09	1.62e-07
Kirrel3	ENSMUSG00000032036	mmu-miR-184-3p	-0.3	1.08405	2.11998	5.06e-06	8.47e-05
Palld	ENSMUSG00000058056	mmu-miR-96-5p	-0.3	0.634509	1.55241	0.00329864	0.0182261
Pcdh7	ENSMUSG00000029108	mmu-miR-670-5p	-0.3	0.615411	1.53199	0.0113157	0.0466294
Slc7a11	ENSMUSG00000027737	mmu-miR-31-3p	-0.3	0.597501	1.51309	0.00309873	0.0173462
Ssh2	ENSMUSG00000037926	mmu-miR-34b-3p	-0.3	0.368183	1.29073	1.16e-05	0.000173673
Stom	ENSMUSG00000026880	mmu-miR-34b-5p	-0.3	0.63011	1.54768	0.00284524	0.0162806
Efnb2	ENSMUSG00000001300	mmu-miR-670-5p	-0.29	0.613393	1.52985	1.55e-07	3.96e-06
Elovl2	ENSMUSG00000021364	mmu-miR-96-5p	-0.29	0.363597	1.28663	0.000553956	0.00440782
Exoc6b	ENSMUSG00000033769	mmu-miR-184-3p	-0.29	0.380003	1.30134	1.02e-05	0.000155001
Foxn1	ENSMUSG00000002057	mmu-miR-31-3p	-0.29	1.49203	2.81284	1.3e-12	8.72e-11
Galnt3	ENSMUSG00000026994	mmu-miR-378a-3p	-0.29	0.681399	1.60369	0.00581421	0.0280863
Gpm6a	ENSMUSG00000031517	mmu-miR-34b-3p	-0.29	0.533265	1.4472	0.00521208	0.0260013
Lmna	ENSMUSG00000028063	mmu-miR-670-5p	-0.29	0.390172	1.31055	1.76e-09	6.74e-08
Pde8b	ENSMUSG00000021684	mmu-miR-96-5p	-0.29	0.338812	1.26471	0.0191374	0.0691891
Phf6	ENSMUSG00000025626	mmu-miR-34c-5p	-0.29	0.365877	1.28867	2.73e-06	5.02e-05
Pnma2	ENSMUSG00000046204	mmu-miR-184-3p	-0.29	0.771453	1.70699	2.23e-05	0.000303501
Prg4	ENSMUSG00000006014	mmu-miR-34b-3p	-0.29	0.659855	1.57992	0.00895181	0.0389842
Prom1	ENSMUSG00000029086	mmu-miR-34b-5p	-0.29	0.62755	1.54494	0.000115004	0.00120283
Rapgef5	ENSMUSG00000041992	mmu-miR-670-5p	-0.29	0.890911	1.85435	1.9e-08	5.83e-07
Rapgef5	ENSMUSG00000041992	mmu-miR-96-5p	-0.29	0.890911	1.85435	1.9e-08	5.83e-07
Rnf112	ENSMUSG00000010086	mmu-miR-670-5p	-0.29	0.975429	1.96623	6.22e-08	1.73e-06
Runx1	ENSMUSG00000022952	mmu-miR-378a-3p	-0.29	0.58939	1.50461	0.00844915	0.0373309
Snai1	ENSMUSG00000042821	mmu-miR-184-3p	-0.29	0.549065	1.46314	0.00299551	0.0169266
Spred1	ENSMUSG00000027351	mmu-miR-378a-3p	-0.29	0.45964	1.3752	0.00645654	0.0303935
Sytl5	ENSMUSG00000054453	mmu-miR-34b-5p	-0.29	0.37012	1.29246	0.00369153	0.0199548
Tnfrsf1a	ENSMUSG00000030341	mmu-miR-96-5p	-0.29	0.349599	1.27421	0.00428887	0.0224445
Basp1	ENSMUSG00000045763	mmu-miR-96-5p	-0.28	0.659037	1.57903	0.000152253	0.00151907
Eaf1	ENSMUSG00000021890	mmu-miR-670-5p	-0.28	0.409953	1.32864	0.000104064	0.00111176
Ffar2	ENSMUSG00000051314	mmu-miR-31-3p	-0.28	0.521579	1.43553	0.000128385	0.00131518
Fxyd5	ENSMUSG00000009687	mmu-miR-184-3p	-0.28	0.606051	1.52209	6.2e-06	0.000100994
Has2	ENSMUSG00000022367	mmu-miR-96-5p	-0.28	0.687137	1.61009	0.00758048	0.0343015
Kdelr3	ENSMUSG00000010830	mmu-miR-96-5p	-0.28	0.616558	1.53321	3.25e-09	1.17e-07
Pappa2	ENSMUSG00000073530	mmu-miR-378a-3p	-0.28	1.27135	2.41388	4.05e-12	2.58e-10
Rnf112	ENSMUSG00000010086	mmu-miR-96-5p	-0.28	0.975429	1.96623	6.22e-08	1.73e-06
Sash1	ENSMUSG00000015305	mmu-miR-34b-5p	-0.28	0.423534	1.34121	0.00477913	0.0244035
Shisa5	ENSMUSG00000025647	mmu-miR-378a-3p	-0.28	0.324416	1.25216	1.56e-05	0.000223225
Trim67	ENSMUSG00000036913	mmu-miR-31-3p	-0.28	0.559233	1.47349	0.000347305	0.00302143
Wnt9a	ENSMUSG00000000126	mmu-miR-378a-3p	-0.28	0.550328	1.46442	0.0137352	0.0540938
Adam12	ENSMUSG00000054555	mmu-miR-34b-5p	-0.27	0.705023	1.63017	4.74e-05	0.000573738
Adam19	ENSMUSG00000011256	mmu-miR-670-5p	-0.27	0.48597	1.40053	0.00348826	0.0190484
Akap12	ENSMUSG00000038587	mmu-miR-184-3p	-0.27	0.561228	1.47552	0.005791	0.0280104
Anxa3	ENSMUSG00000029484	mmu-miR-96-5p	-0.27	0.480175	1.39491	0.0157806	0.0599839
Crhr1	ENSMUSG00000018634	mmu-miR-34b-5p	-0.27	0.687266	1.61023	0.00561766	0.0273937
Cygb	ENSMUSG00000020810	mmu-miR-96-5p	-0.27	0.413767	1.33216	0.00549368	0.0269474
Emp1	ENSMUSG00000030208	mmu-miR-34b-5p	-0.27	0.545052	1.45907	1.47e-06	2.95e-05
Fam131b	ENSMUSG00000029861	mmu-miR-670-5p	-0.27	0.568495	1.48298	0.0246165	0.0828832
Fcgr3	ENSMUSG00000059498	mmu-miR-31-3p	-0.27	0.682894	1.60536	0.000274451	0.00248302
Fkbp14	ENSMUSG00000038074	mmu-miR-378a-3p	-0.27	0.366629	1.28934	0.00185042	0.0115235
Gabrg1	ENSMUSG00000001260	mmu-miR-31-3p	-0.27	0.912168	1.88187	0.0002029	0.00192787
Magi3	ENSMUSG00000052539	mmu-miR-96-5p	-0.27	0.371061	1.2933	0.018755	0.0680864
Mctp1	ENSMUSG00000021596	mmu-miR-34b-5p	-0.27	0.937176	1.91478	1.36e-06	2.75e-05
Nwd2	ENSMUSG00000090061	mmu-miR-378a-3p	-0.27	0.603005	1.51888	0.0183973	0.0671305
Olfr78	ENSMUSG00000043366	mmu-miR-96-5p	-0.27	0.593572	1.50898	0.0215095	0.0752177
P2ry2	ENSMUSG00000032860	mmu-miR-96-5p	-0.27	0.695179	1.61908	0.00073035	0.00549356
Pou6f2	ENSMUSG00000009734	mmu-miR-670-5p	-0.27	0.556004	1.47019	0.0192641	0.0694958
Rab8b	ENSMUSG00000036943	mmu-miR-96-5p	-0.27	0.340668	1.26634	4.24e-06	7.31e-05
Rnf144b	ENSMUSG00000038068	mmu-miR-184-3p	-0.27	0.553126	1.46726	0.00966105	0.0411886
Sorcs1	ENSMUSG00000043531	mmu-miR-670-5p	-0.27	0.75781	1.69092	0.000605704	0.00471994
St6gal2	ENSMUSG00000024172	mmu-miR-34b-5p	-0.27	0.743179	1.67386	0.00373675	0.0201259
St8sia4	ENSMUSG00000040710	mmu-miR-34b-3p	-0.27	0.49265	1.40703	8.21e-06	0.000128645
Stmn2	ENSMUSG00000027500	mmu-miR-96-5p	-0.27	0.541872	1.45586	0.020992	0.0738576
Tspan12	ENSMUSG00000029669	mmu-miR-670-5p	-0.27	0.356849	1.28063	0.0235769	0.0806731
Bend6	ENSMUSG00000042182	mmu-miR-378a-3p	-0.26	0.604573	1.52053	0.0112414	0.0463998
C1s1	ENSMUSG00000038521	mmu-miR-670-5p	-0.26	0.604547	1.5205	0.00783831	0.0352018
Calcrl	ENSMUSG00000059588	mmu-miR-96-5p	-0.26	0.409625	1.32834	0.0115064	0.0472976
Cav1	ENSMUSG00000007655	mmu-miR-34c-5p	-0.26	0.661219	1.58142	4.8e-05	0.000577921
Cemip	ENSMUSG00000052353	mmu-miR-31-3p	-0.26	1.18295	2.27041	2.7e-07	6.51e-06
Clec4d	ENSMUSG00000030144	mmu-miR-670-5p	-0.26	0.665497	1.58611	0.000662455	0.0050879
Cmbl	ENSMUSG00000022235	mmu-miR-670-5p	-0.26	0.322668	1.25064	0.0261113	0.0865128
Dcx	ENSMUSG00000031285	mmu-miR-34b-3p	-0.26	0.625981	1.54326	4.42e-05	0.000544145
Dph5	ENSMUSG00000033554	mmu-miR-670-5p	-0.26	0.474459	1.3894	8.36e-05	0.000925933
Dpysl5	ENSMUSG00000029168	mmu-miR-378a-3p	-0.26	0.515865	1.42985	0.00781755	0.0351191
Emp1	ENSMUSG00000030208	mmu-miR-670-5p	-0.26	0.545052	1.45907	1.47e-06	2.95e-05
Fam3c	ENSMUSG00000029672	mmu-miR-184-3p	-0.26	0.351018	1.27546	0.00143124	0.00942348
Fstl1	ENSMUSG00000022816	mmu-miR-670-5p	-0.26	0.518557	1.43252	0.000876325	0.00636731
Fstl5	ENSMUSG00000034098	mmu-miR-184-3p	-0.26	0.609666	1.52591	0.00249454	0.0146694
Kcnh7	ENSMUSG00000059742	mmu-miR-378a-3p	-0.26	0.459103	1.37469	0.00451192	0.0233501
Mcfd2	ENSMUSG00000024150	mmu-miR-34c-5p	-0.26	0.340057	1.26581	0.00481422	0.0245323
Mctp2	ENSMUSG00000032776	mmu-miR-670-5p	-0.26	0.6812	1.60347	0.000386222	0.00329668
Megf6	ENSMUSG00000057751	mmu-miR-378a-3p	-0.26	0.540137	1.45411	0.0130629	0.052147
Mpp1	ENSMUSG00000031402	mmu-miR-96-5p	-0.26	0.394836	1.31479	0.000466173	0.00380942
Mvb12b	ENSMUSG00000038740	mmu-miR-184-3p	-0.26	0.40289	1.32215	0.0196135	0.070311
Necab1	ENSMUSG00000040536	mmu-miR-670-5p	-0.26	0.64531	1.56408	0.00971399	0.0413515
Pdia6	ENSMUSG00000020571	mmu-miR-34b-5p	-0.26	0.551422	1.46553	0.000580431	0.00456585
Pgap1	ENSMUSG00000073678	mmu-miR-96-5p	-0.26	0.329962	1.25698	0.00462152	0.0237447
Pi15	ENSMUSG00000067780	mmu-miR-34b-3p	-0.26	0.914611	1.88506	1.73e-06	3.38e-05
Prss23	ENSMUSG00000039405	mmu-miR-670-5p	-0.26	0.442352	1.35882	1.33e-05	0.00019564
Star	ENSMUSG00000031574	mmu-miR-31-3p	-0.26	0.855754	1.8097	3.68e-06	6.49e-05
Tnfrsf1b	ENSMUSG00000028599	mmu-miR-670-5p	-0.26	0.426074	1.34357	0.0110751	0.045878
Ywhag	ENSMUSG00000051391	mmu-miR-34b-3p	-0.26	0.385253	1.30609	1.12e-06	2.31e-05
Adamts18	ENSMUSG00000053399	mmu-miR-184-3p	-0.25	0.593084	1.50847	0.00965415	0.0411886
Cdh9	ENSMUSG00000025370	mmu-miR-34b-5p	-0.25	0.779881	1.71699	0.00186551	0.011603
Dpp10	ENSMUSG00000036815	mmu-miR-670-5p	-0.25	0.563594	1.47795	0.00115954	0.00797907
Exoc6b	ENSMUSG00000033769	mmu-miR-96-5p	-0.25	0.380003	1.30134	1.02e-05	0.000155001
Gale	ENSMUSG00000028671	mmu-miR-378a-3p	-0.25	0.667127	1.58791	4.44e-05	0.000546227
Lgmn	ENSMUSG00000021190	mmu-miR-670-5p	-0.25	0.654673	1.57426	2.8e-10	1.29e-08
Msn	ENSMUSG00000031207	mmu-miR-34b-3p	-0.25	0.541923	1.45591	0.000121393	0.00125754
Ndufb2	ENSMUSG00000002416	mmu-miR-96-5p	-0.25	0.401315	1.32071	0.000110365	0.00116081
Peak1	ENSMUSG00000074305	mmu-miR-670-5p	-0.25	0.557869	1.47209	0.00212184	0.0128497
Ppfibp2	ENSMUSG00000036528	mmu-miR-96-5p	-0.25	0.665544	1.58617	0.000683969	0.00522094
Rab32	ENSMUSG00000019832	mmu-miR-34b-5p	-0.25	0.65874	1.5787	0.000440488	0.00364739
Sema3g	ENSMUSG00000021904	mmu-miR-378a-3p	-0.25	0.757942	1.69108	1.8e-06	3.51e-05
Bhlha15	ENSMUSG00000052271	mmu-miR-184-3p	-0.24	0.393714	1.31377	0.0109779	0.0455765
Cdh13	ENSMUSG00000031841	mmu-miR-31-3p	-0.24	0.908284	1.87681	4.26e-08	1.23e-06
Cdh6	ENSMUSG00000039385	mmu-miR-670-5p	-0.24	0.586774	1.50188	0.0230868	0.0794511
Cldn11	ENSMUSG00000037625	mmu-miR-184-3p	-0.24	0.895685	1.86049	0.000234995	0.0021788
Gpc1	ENSMUSG00000034220	mmu-miR-184-3p	-0.24	0.388182	1.30874	0.00797029	0.03557
Hn1l	ENSMUSG00000024165	mmu-miR-96-5p	-0.24	0.397733	1.31744	0.000241738	0.00223302
Krt8	ENSMUSG00000049382	mmu-miR-670-5p	-0.24	0.393068	1.31318	0.00113204	0.00784038
Lhpp	ENSMUSG00000030946	mmu-miR-34b-5p	-0.24	0.881494	1.84228	0.000116291	0.00121375
Mamld1	ENSMUSG00000059401	mmu-miR-378a-3p	-0.24	0.729319	1.65786	0.000619455	0.00480705
Odc1	ENSMUSG00000011179	mmu-miR-670-5p	-0.24	0.535931	1.44988	1.72e-05	0.000241307
Olfr78	ENSMUSG00000043366	mmu-miR-34b-3p	-0.24	0.593572	1.50898	0.0215095	0.0752177
Pgap1	ENSMUSG00000073678	mmu-miR-34b-5p	-0.24	0.329962	1.25698	0.00462152	0.0237447
Rps6ka6	ENSMUSG00000025665	mmu-miR-31-3p	-0.24	0.400485	1.31995	0.0198304	0.0708885
Rps6ka6	ENSMUSG00000025665	mmu-miR-96-5p	-0.24	0.400485	1.31995	0.0198304	0.0708885
Taldo1	ENSMUSG00000025503	mmu-miR-34b-3p	-0.24	0.373618	1.2956	1.04e-06	2.17e-05
Tiam1	ENSMUSG00000002489	mmu-miR-96-5p	-0.24	0.417213	1.33535	0.00189891	0.0117618
Trim12c	ENSMUSG00000057143	mmu-miR-670-5p	-0.24	0.323463	1.25133	0.0202304	0.0717352
Trpc3	ENSMUSG00000027716	mmu-miR-670-5p	-0.24	0.595057	1.51053	0.0154045	0.0589289
Ttbk1	ENSMUSG00000015599	mmu-miR-184-3p	-0.24	1.08752	2.12509	5.23e-11	2.76e-09
Adarb2	ENSMUSG00000052551	mmu-miR-31-3p	-0.23	0.644142	1.56281	0.011827	0.0482703
Arhgef10	ENSMUSG00000071176	mmu-miR-378a-3p	-0.23	0.495653	1.40996	5.18e-05	0.000613197
Bach2	ENSMUSG00000040270	mmu-miR-31-3p	-0.23	0.625983	1.54326	0.00173975	0.01099
Cav2	ENSMUSG00000000058	mmu-miR-34b-3p	-0.23	0.47861	1.3934	0.00819092	0.0363777
Cd34	ENSMUSG00000016494	mmu-miR-670-5p	-0.23	0.490992	1.40541	0.00131405	0.00880708
Clptm1l	ENSMUSG00000021610	mmu-miR-96-5p	-0.23	0.394628	1.3146	0.00242385	0.0143929
Cndp2	ENSMUSG00000024644	mmu-miR-378a-3p	-0.23	0.353559	1.27771	0.000448583	0.00369599
Dpysl5	ENSMUSG00000029168	mmu-miR-96-5p	-0.23	0.515865	1.42985	0.00781755	0.0351191
Dusp6	ENSMUSG00000019960	mmu-miR-670-5p	-0.23	0.452908	1.3688	0.00273607	0.0157707
Fign	ENSMUSG00000075324	mmu-miR-34b-5p	-0.23	0.662243	1.58254	0.0102245	0.0430346
Fosl2	ENSMUSG00000029135	mmu-miR-96-5p	-0.23	0.509002	1.42307	1.17e-06	2.38e-05
Fst	ENSMUSG00000021765	mmu-miR-184-3p	-0.23	0.832495	1.78076	0.000782507	0.00579264
Fstl5	ENSMUSG00000034098	mmu-miR-670-5p	-0.23	0.609666	1.52591	0.00249454	0.0146694
Gm281	ENSMUSG00000084902	mmu-miR-378a-3p	-0.23	0.957954	1.94255	2.4e-05	0.000321293
Iqsec1	ENSMUSG00000034312	mmu-miR-96-5p	-0.23	0.376478	1.29817	0.0180818	0.0663354
Nfib	ENSMUSG00000008575	mmu-miR-31-3p	-0.23	0.780375	1.71758	4.95e-05	0.000591276
Nxpe4	ENSMUSG00000044229	mmu-miR-34b-3p	-0.23	0.636401	1.55445	7.62e-06	0.000120698
Rbm20	ENSMUSG00000043639	mmu-miR-96-5p	-0.23	1.21813	2.32645	3.9e-12	2.5e-10
Reep2	ENSMUSG00000038555	mmu-miR-96-5p	-0.23	0.493792	1.40814	5.99e-09	2.04e-07
Rftn1	ENSMUSG00000039316	mmu-miR-96-5p	-0.23	0.487753	1.40226	0.00047793	0.0038906
Sdc2	ENSMUSG00000022261	mmu-miR-96-5p	-0.23	0.384422	1.30534	8.57e-06	0.000133561
Spred1	ENSMUSG00000027351	mmu-miR-34b-3p	-0.23	0.45964	1.3752	0.00645654	0.0303935
Syt4	ENSMUSG00000024261	mmu-miR-34b-5p	-0.23	0.561833	1.47614	2.63e-05	0.00034913
Trpc3	ENSMUSG00000027716	mmu-miR-184-3p	-0.23	0.595057	1.51053	0.0154045	0.0589289
Zfhx4	ENSMUSG00000025255	mmu-miR-96-5p	-0.23	0.866753	1.82355	0.000371016	0.00319057
Adam23	ENSMUSG00000025964	mmu-miR-96-5p	-0.22	0.438604	1.35529	0.000260211	0.00237431
Adra1a	ENSMUSG00000045875	mmu-miR-34b-3p	-0.22	0.665759	1.5864	0.00997845	0.0422248
Ahr	ENSMUSG00000019256	mmu-miR-96-5p	-0.22	0.408778	1.32756	0.000685473	0.00522442
Cadm3	ENSMUSG00000005338	mmu-miR-34b-5p	-0.22	0.654375	1.57393	0.00447186	0.0231829
Chl1	ENSMUSG00000030077	mmu-miR-34b-3p	-0.22	0.80837	1.75123	0.000778232	0.00576957
Col25a1	ENSMUSG00000058897	mmu-miR-96-5p	-0.22	0.725891	1.65392	0.000825861	0.00605361
Cyr61	ENSMUSG00000028195	mmu-miR-34b-5p	-0.22	0.558347	1.47258	0.0134407	0.0532429
Dclk1	ENSMUSG00000027797	mmu-miR-34b-3p	-0.22	1.20725	2.30897	9.58e-10	3.92e-08
Emp1	ENSMUSG00000030208	mmu-miR-184-3p	-0.22	0.545052	1.45907	1.47e-06	2.95e-05
Enpep	ENSMUSG00000028024	mmu-miR-670-5p	-0.22	0.370603	1.29289	0.00260621	0.0151743
Grik2	ENSMUSG00000056073	mmu-miR-378a-3p	-0.22	0.751208	1.6832	0.00293364	0.0166652
Il7r	ENSMUSG00000003882	mmu-miR-670-5p	-0.22	0.864261	1.82041	1.44e-05	0.000208704
Inpp4b	ENSMUSG00000037940	mmu-miR-378a-3p	-0.22	0.409209	1.32796	0.0135103	0.0534191
Ldha	ENSMUSG00000063229	mmu-miR-96-5p	-0.22	0.500687	1.41489	0.00225022	0.0135122
Mcm3	ENSMUSG00000041859	mmu-miR-378a-3p	-0.22	0.485892	1.40045	0.00777201	0.0349466
Ncam2	ENSMUSG00000022762	mmu-miR-378a-3p	-0.22	0.483934	1.39855	0.00288303	0.0164465
Nyap1	ENSMUSG00000045348	mmu-miR-670-5p	-0.22	0.394673	1.31465	0.0297366	0.0949663
Pdpn	ENSMUSG00000028583	mmu-miR-670-5p	-0.22	0.608109	1.52426	0.0132168	0.0526477
Rai14	ENSMUSG00000022246	mmu-miR-31-3p	-0.22	0.535325	1.44927	6.62e-05	0.000761007
Shisa5	ENSMUSG00000025647	mmu-miR-34b-3p	-0.22	0.324416	1.25216	1.56e-05	0.000223225
Slco5a1	ENSMUSG00000025938	mmu-miR-378a-3p	-0.22	0.748304	1.67982	0.00302018	0.0170298
Slfn5	ENSMUSG00000054404	mmu-miR-670-5p	-0.22	0.421444	1.33927	0.0305792	0.0971385
Sorcs2	ENSMUSG00000029093	mmu-miR-31-3p	-0.22	0.456499	1.37221	0.022439	0.0776866
Trpv2	ENSMUSG00000018507	mmu-miR-31-3p	-0.22	0.623985	1.54113	0.00599292	0.0287176
Wdr89	ENSMUSG00000045690	mmu-miR-378a-3p	-0.22	0.379216	1.30064	0.0203263	0.0719899
Amot	ENSMUSG00000041688	mmu-miR-34b-3p	-0.21	0.617463	1.53418	0.00432338	0.0226013
B430306N03Rik	ENSMUSG00000043740	mmu-miR-670-5p	-0.21	0.576099	1.49081	0.0224604	0.0776888
Bcat1	ENSMUSG00000030268	mmu-miR-96-5p	-0.21	0.799782	1.74084	0.00093231	0.0067121
Dfna5	ENSMUSG00000029821	mmu-miR-670-5p	-0.21	0.542907	1.4569	0.000419546	0.00351093
Disc1	ENSMUSG00000043051	mmu-miR-670-5p	-0.21	0.533457	1.44739	0.0179767	0.0660959
Gjc1	ENSMUSG00000034520	mmu-miR-670-5p	-0.21	0.433806	1.35079	0.0314369	0.0990421
Gpm6a	ENSMUSG00000031517	mmu-miR-96-5p	-0.21	0.533265	1.4472	0.00521208	0.0260013
Itga7	ENSMUSG00000025348	mmu-miR-670-5p	-0.21	0.523888	1.43783	0.0248253	0.0833306
Kcnj6	ENSMUSG00000043301	mmu-miR-670-5p	-0.21	0.634354	1.55224	0.000226223	0.00211023
Nrcam	ENSMUSG00000020598	mmu-miR-670-5p	-0.21	1.44326	2.71935	4.63e-16	5.13e-14
Pappa2	ENSMUSG00000073530	mmu-miR-96-5p	-0.21	1.27135	2.41388	4.05e-12	2.58e-10
Pla1a	ENSMUSG00000002847	mmu-miR-96-5p	-0.21	0.469213	1.38435	0.0288351	0.0929671
Rasa4	ENSMUSG00000004952	mmu-miR-184-3p	-0.21	0.556555	1.47075	0.0155641	0.0594482
Slc2a3	ENSMUSG00000003153	mmu-miR-34b-3p	-0.21	0.459595	1.37516	0.0200703	0.0713925
Tgm2	ENSMUSG00000037820	mmu-miR-184-3p	-0.21	0.512183	1.42621	0.0231206	0.0795124
Tlr8	ENSMUSG00000040522	mmu-miR-34b-3p	-0.21	0.482126	1.3968	0.0176557	0.0652206
Tmem179	ENSMUSG00000054013	mmu-miR-670-5p	-0.21	0.461581	1.37705	0.0135304	0.0534704
Trib2	ENSMUSG00000020601	mmu-miR-31-3p	-0.21	0.426469	1.34394	0.000825542	0.00605361
Uba5	ENSMUSG00000032557	mmu-miR-184-3p	-0.21	0.380386	1.30169	0.00275062	0.0158362
Ugt8a	ENSMUSG00000032854	mmu-miR-96-5p	-0.21	0.797692	1.73832	0.000822	0.00603123
6430548M08Rik	ENSMUSG00000031824	mmu-miR-96-5p	-0.2	0.696859	1.62097	2.7e-07	6.5e-06
Ablim1	ENSMUSG00000025085	mmu-miR-34b-5p	-0.2	0.373933	1.29588	4.12e-07	9.55e-06
Atcay	ENSMUSG00000034958	mmu-miR-378a-3p	-0.2	0.660032	1.58012	0.00546196	0.026827
Cd24a	ENSMUSG00000047139	mmu-miR-378a-3p	-0.2	0.572436	1.48703	0.00139049	0.00920384
Cdh9	ENSMUSG00000025370	mmu-miR-670-5p	-0.2	0.779881	1.71699	0.00186551	0.011603
Dcx	ENSMUSG00000031285	mmu-miR-31-3p	-0.2	0.625981	1.54326	4.42e-05	0.000544145
Fam46a	ENSMUSG00000032265	mmu-miR-670-5p	-0.2	0.959417	1.94452	3.09e-11	1.7e-09
Fxyd5	ENSMUSG00000009687	mmu-miR-96-5p	-0.2	0.606051	1.52209	6.2e-06	0.000100994
Ghsr	ENSMUSG00000051136	mmu-miR-34b-3p	-0.2	0.533115	1.44705	0.0032662	0.0181004
Gpr68	ENSMUSG00000047415	mmu-miR-670-5p	-0.2	0.759355	1.69273	0.00276049	0.0158869
Gpx2	ENSMUSG00000042808	mmu-miR-378a-3p	-0.2	0.623128	1.54021	0.00914233	0.0395718
Kctd17	ENSMUSG00000033287	mmu-miR-670-5p	-0.2	0.604714	1.52068	7.78e-10	3.26e-08
Kirrel3	ENSMUSG00000032036	mmu-miR-31-3p	-0.2	1.08405	2.11998	5.06e-06	8.47e-05
Lrrtm2	ENSMUSG00000071862	mmu-miR-96-5p	-0.2	1.06112	2.08655	7.69e-09	2.57e-07
Nfib	ENSMUSG00000008575	mmu-miR-670-5p	-0.2	0.780375	1.71758	4.95e-05	0.000591276
Pfn1	ENSMUSG00000018293	mmu-miR-96-5p	-0.2	0.323247	1.25114	2.24e-09	8.37e-08
Slc17a9	ENSMUSG00000023393	mmu-miR-378a-3p	-0.2	0.907498	1.87579	9.24e-09	2.98e-07
Spdl1	ENSMUSG00000069910	mmu-miR-670-5p	-0.2	0.603124	1.519	0.0141766	0.0553656
Srrm4	ENSMUSG00000063919	mmu-miR-184-3p	-0.2	0.52005	1.43401	9.89e-06	0.000150833
St8sia4	ENSMUSG00000040710	mmu-miR-670-5p	-0.2	0.49265	1.40703	8.21e-06	0.000128645
Sulf2	ENSMUSG00000006800	mmu-miR-670-5p	-0.2	0.535827	1.44977	0.00498163	0.0251115
Syt2	ENSMUSG00000026452	mmu-miR-670-5p	-0.2	0.552328	1.46645	0.00200114	0.0122428
Tmem47	ENSMUSG00000025666	mmu-miR-34b-5p	-0.2	0.630652	1.54826	0.00353513	0.0192692
Tnfrsf10b	ENSMUSG00000022074	mmu-miR-378a-3p	-0.2	0.491518	1.40592	0.000484044	0.00393338
Unkl	ENSMUSG00000015127	mmu-miR-96-5p	-0.2	0.586568	1.50167	6.05e-12	3.69e-10
Xkr4	ENSMUSG00000051951	mmu-miR-31-3p	-0.2	0.468401	1.38358	0.00610611	0.0291014
Ywhag	ENSMUSG00000051391	mmu-miR-96-5p	-0.2	0.385253	1.30609	1.12e-06	2.31e-05
Zfhx4	ENSMUSG00000025255	mmu-miR-34b-5p	-0.2	0.866753	1.82355	0.000371016	0.00319057
Aen	ENSMUSG00000030609	mmu-miR-34b-3p	-0.19	0.390062	1.31045	2.35e-05	0.000316501
Angpt2	ENSMUSG00000031465	mmu-miR-670-5p	-0.19	0.916908	1.88806	1.73e-10	8.35e-09
Ano7	ENSMUSG00000034107	mmu-miR-34b-5p	-0.19	0.70547	1.63068	0.000386833	0.0033
Boc	ENSMUSG00000022687	mmu-miR-670-5p	-0.19	0.34386	1.26915	0.0221323	0.0768385
Calcrl	ENSMUSG00000059588	mmu-miR-34b-5p	-0.19	0.409625	1.32834	0.0115064	0.0472976
Chst10	ENSMUSG00000026080	mmu-miR-670-5p	-0.19	0.404237	1.32339	0.00015713	0.00156252
Col15a1	ENSMUSG00000028339	mmu-miR-670-5p	-0.19	0.658132	1.57804	0.000216589	0.00203151
Col27a1	ENSMUSG00000045672	mmu-miR-31-3p	-0.19	0.57012	1.48465	0.00132852	0.00887622
Dad1	ENSMUSG00000022174	mmu-miR-378a-3p	-0.19	0.363117	1.2862	0.000985947	0.00703052
Edn1	ENSMUSG00000021367	mmu-miR-670-5p	-0.19	0.845026	1.7963	0.000183722	0.00177844
Galnt15	ENSMUSG00000021903	mmu-miR-184-3p	-0.19	1.023	2.03214	3.67e-05	0.000463117
Hn1l	ENSMUSG00000024165	mmu-miR-34b-5p	-0.19	0.397733	1.31744	0.000241738	0.00223302
Itga7	ENSMUSG00000025348	mmu-miR-378a-3p	-0.19	0.523888	1.43783	0.0248253	0.0833306
Kcnb2	ENSMUSG00000092083	mmu-miR-378a-3p	-0.19	0.719989	1.64717	2.1e-07	5.22e-06
Lphn2	ENSMUSG00000028184	mmu-miR-96-5p	-0.19	0.339092	1.26496	0.0308044	0.0975083
Mfap3l	ENSMUSG00000031647	mmu-miR-96-5p	-0.19	0.359864	1.2833	0.0242069	0.0820753
Msrb3	ENSMUSG00000051236	mmu-miR-378a-3p	-0.19	0.46049	1.37601	0.00281208	0.0161191
Neurl1a	ENSMUSG00000006435	mmu-miR-670-5p	-0.19	0.414187	1.33255	1.61e-07	4.1e-06
Nsg2	ENSMUSG00000020297	mmu-miR-378a-3p	-0.19	0.556837	1.47104	0.0206049	0.0727816
P4hb	ENSMUSG00000025130	mmu-miR-670-5p	-0.19	0.418745	1.33676	0.000374879	0.00321269
Plxna4	ENSMUSG00000029765	mmu-miR-378a-3p	-0.19	0.792813	1.73245	1.78e-06	3.47e-05
Rnf112	ENSMUSG00000010086	mmu-miR-378a-3p	-0.19	0.975429	1.96623	6.22e-08	1.73e-06
Sema5a	ENSMUSG00000022231	mmu-miR-378a-3p	-0.19	0.623024	1.5401	0.0102443	0.0430816
Slc12a2	ENSMUSG00000024597	mmu-miR-34b-5p	-0.19	0.394043	1.31407	0.00179695	0.0112988
Ssr3	ENSMUSG00000027828	mmu-miR-34b-3p	-0.19	0.380701	1.30197	0.000267804	0.00243171
Tmsb10	ENSMUSG00000079523	mmu-miR-96-5p	-0.19	0.744677	1.6756	7.14e-11	3.65e-09
Bend6	ENSMUSG00000042182	mmu-miR-31-3p	-0.18	0.604573	1.52053	0.0112414	0.0463998
Bysl	ENSMUSG00000023988	mmu-miR-670-5p	-0.18	0.356688	1.28048	0.000296943	0.00264962
Calcrl	ENSMUSG00000059588	mmu-miR-378a-3p	-0.18	0.409625	1.32834	0.0115064	0.0472976
Cd200	ENSMUSG00000022661	mmu-miR-96-5p	-0.18	0.327402	1.25475	4.87e-05	0.000584873
Cd36	ENSMUSG00000002944	mmu-miR-31-3p	-0.18	0.794649	1.73465	2.33e-06	4.37e-05
Cfh	ENSMUSG00000026365	mmu-miR-96-5p	-0.18	0.776731	1.71324	1.89e-05	0.000263069
Cytip	ENSMUSG00000026832	mmu-miR-31-3p	-0.18	0.63463	1.55254	0.000420125	0.00351185
D630023F18Rik	ENSMUSG00000044816	mmu-miR-378a-3p	-0.18	0.669254	1.59025	0.00253117	0.0148589
Dapp1	ENSMUSG00000028159	mmu-miR-670-5p	-0.18	0.85378	1.80723	2.55e-09	9.41e-08
Dlgap2	ENSMUSG00000047495	mmu-miR-34b-3p	-0.18	1.39287	2.626	9.24e-09	2.98e-07
Dock4	ENSMUSG00000035954	mmu-miR-96-5p	-0.18	0.599247	1.51493	7.33e-05	0.000830388
Ereg	ENSMUSG00000029377	mmu-miR-34b-3p	-0.18	0.650764	1.57	0.00983559	0.041774
Gatsl2	ENSMUSG00000015944	mmu-miR-34b-5p	-0.18	0.395327	1.31524	4.21e-05	0.000522474
Hsd17b7	ENSMUSG00000026675	mmu-miR-34b-3p	-0.18	0.490478	1.40491	0.00912268	0.0395096
Il7r	ENSMUSG00000003882	mmu-miR-34b-3p	-0.18	0.864261	1.82041	1.44e-05	0.000208704
Kcnj3	ENSMUSG00000026824	mmu-miR-670-5p	-0.18	0.690729	1.6141	0.00563614	0.0274569
Kcnq2	ENSMUSG00000016346	mmu-miR-378a-3p	-0.18	1.0736	2.10468	4.59e-09	1.62e-07
Mfsd6l	ENSMUSG00000048329	mmu-miR-96-5p	-0.18	0.363774	1.28679	0.0123221	0.0498348
Mllt11	ENSMUSG00000053192	mmu-miR-670-5p	-0.18	0.576132	1.49085	1.12e-05	0.000168024
Nudt2	ENSMUSG00000028443	mmu-miR-670-5p	-0.18	0.386149	1.3069	0.00263833	0.015323
Oxtr	ENSMUSG00000049112	mmu-miR-378a-3p	-0.18	1.1183	2.17091	9.27e-09	2.99e-07
Pcdh15	ENSMUSG00000052613	mmu-miR-670-5p	-0.18	0.573437	1.48806	0.000110079	0.00115862
Reep2	ENSMUSG00000038555	mmu-miR-670-5p	-0.18	0.493792	1.40814	5.99e-09	2.04e-07
Rit2	ENSMUSG00000057455	mmu-miR-378a-3p	-0.18	0.387154	1.30781	0.00767205	0.0346215
Scn2a1	ENSMUSG00000075318	mmu-miR-34b-5p	-0.18	0.783596	1.72142	0.000314704	0.00277884
Sema3g	ENSMUSG00000021904	mmu-miR-34b-5p	-0.18	0.757942	1.69108	1.8e-06	3.51e-05
Sema5a	ENSMUSG00000022231	mmu-miR-96-5p	-0.18	0.623024	1.5401	0.0102443	0.0430816
Slc28a3	ENSMUSG00000021553	mmu-miR-34b-5p	-0.18	0.651801	1.57113	0.010434	0.0437438
Spats2l	ENSMUSG00000038305	mmu-miR-96-5p	-0.18	0.488687	1.40317	0.015116	0.0580482
Star	ENSMUSG00000031574	mmu-miR-670-5p	-0.18	0.855754	1.8097	3.68e-06	6.49e-05
Trim67	ENSMUSG00000036913	mmu-miR-34b-3p	-0.18	0.559233	1.47349	0.000347305	0.00302143
Wdr89	ENSMUSG00000045690	mmu-miR-34b-3p	-0.18	0.379216	1.30064	0.0203263	0.0719899
Adam8	ENSMUSG00000025473	mmu-miR-378a-3p	-0.17	0.701648	1.62636	1.11e-05	0.000166387
Atf3	ENSMUSG00000026628	mmu-miR-378a-3p	-0.17	0.529331	1.44326	0.00327658	0.0181511
Atf3	ENSMUSG00000026628	mmu-miR-96-5p	-0.17	0.529331	1.44326	0.00327658	0.0181511
Cenpm	ENSMUSG00000068101	mmu-miR-670-5p	-0.17	0.537792	1.45175	0.0268109	0.0882635
Ddx39	ENSMUSG00000005481	mmu-miR-34b-5p	-0.17	0.403776	1.32297	2.56e-05	0.000340568
Doc2b	ENSMUSG00000020848	mmu-miR-184-3p	-0.17	0.557829	1.47205	0.000989375	0.00704153
Dock9	ENSMUSG00000025558	mmu-miR-96-5p	-0.17	0.386685	1.30739	1.58e-05	0.000225701
Erich3	ENSMUSG00000078161	mmu-miR-34b-5p	-0.17	0.369769	1.29215	0.000462851	0.00378848
Fcgr4	ENSMUSG00000059089	mmu-miR-34b-3p	-0.17	0.556068	1.47026	0.0305577	0.0971006
Fxyd5	ENSMUSG00000009687	mmu-miR-378a-3p	-0.17	0.606051	1.52209	6.2e-06	0.000100994
Gli3	ENSMUSG00000021318	mmu-miR-670-5p	-0.17	0.712962	1.63917	0.00264665	0.0153619
Gnas	ENSMUSG00000027523	mmu-miR-96-5p	-0.17	0.539582	1.45355	0.00520293	0.0259643
Hey1	ENSMUSG00000040289	mmu-miR-34b-3p	-0.17	0.668371	1.58928	4.15e-05	0.000516847
Hsd17b7	ENSMUSG00000026675	mmu-miR-31-3p	-0.17	0.490478	1.40491	0.00912268	0.0395096
Ivns1abp	ENSMUSG00000023150	mmu-miR-34b-3p	-0.17	0.386819	1.30751	5.94e-06	9.74e-05
Kcnq2	ENSMUSG00000016346	mmu-miR-184-3p	-0.17	1.0736	2.10468	4.59e-09	1.62e-07
Klf6	ENSMUSG00000000078	mmu-miR-31-3p	-0.17	0.343434	1.26877	0.00523196	0.0260483
Lrrtm2	ENSMUSG00000071862	mmu-miR-670-5p	-0.17	1.06112	2.08655	7.69e-09	2.57e-07
Luzp2	ENSMUSG00000063297	mmu-miR-31-3p	-0.17	0.560285	1.47456	0.0288075	0.0929126
Necab1	ENSMUSG00000040536	mmu-miR-31-3p	-0.17	0.64531	1.56408	0.00971399	0.0413515
Odc1	ENSMUSG00000011179	mmu-miR-31-3p	-0.17	0.535931	1.44988	1.72e-05	0.000241307
Pde10a	ENSMUSG00000023868	mmu-miR-96-5p	-0.17	0.482084	1.39676	0.000800551	0.00590283
Pdgfb	ENSMUSG00000000489	mmu-miR-34b-3p	-0.17	0.504644	1.41877	0.000229442	0.00213131
Prr16	ENSMUSG00000073565	mmu-miR-34b-3p	-0.17	0.540436	1.45441	0.0133313	0.0529921
Stc1	ENSMUSG00000014813	mmu-miR-670-5p	-0.17	0.491469	1.40588	0.000118271	0.00123097
Sv2b	ENSMUSG00000053025	mmu-miR-184-3p	-0.17	0.695359	1.61929	4.22e-06	7.3e-05
Tst	ENSMUSG00000044986	mmu-miR-670-5p	-0.17	0.494917	1.40924	0.0087368	0.0382709
Vps8	ENSMUSG00000033653	mmu-miR-670-5p	-0.17	0.383505	1.30451	0.0246093	0.0828832
5430435G22Rik	ENSMUSG00000052688	mmu-miR-670-5p	-0.16	0.638858	1.5571	0.000781496	0.00578802
Ablim1	ENSMUSG00000025085	mmu-miR-31-3p	-0.16	0.373933	1.29588	4.12e-07	9.55e-06
Adarb2	ENSMUSG00000052551	mmu-miR-378a-3p	-0.16	0.644142	1.56281	0.011827	0.0482703
Cadm1	ENSMUSG00000032076	mmu-miR-31-3p	-0.16	0.989544	1.98556	3.47e-18	4.85e-16
Cadm1	ENSMUSG00000032076	mmu-miR-96-5p	-0.16	0.989544	1.98556	3.47e-18	4.85e-16
Cd300a	ENSMUSG00000034652	mmu-miR-378a-3p	-0.16	0.530351	1.44428	0.00716818	0.0329399
Cd38	ENSMUSG00000029084	mmu-miR-670-5p	-0.16	0.377406	1.299	0.0192088	0.0693429
Epas1	ENSMUSG00000024140	mmu-miR-96-5p	-0.16	0.645318	1.56408	2.76e-05	0.000364661
Fos	ENSMUSG00000021250	mmu-miR-31-3p	-0.16	0.679824	1.60194	0.000473035	0.00385705
Gdnf	ENSMUSG00000022144	mmu-miR-670-5p	-0.16	0.623978	1.54112	0.00395859	0.0210178
Gpc1	ENSMUSG00000034220	mmu-miR-670-5p	-0.16	0.388182	1.30874	0.00797029	0.03557
Gpr153	ENSMUSG00000042804	mmu-miR-378a-3p	-0.16	0.61661	1.53327	0.00612166	0.0291569
Gyk	ENSMUSG00000025059	mmu-miR-96-5p	-0.16	0.654579	1.57416	4.94e-05	0.000591236
Hhex	ENSMUSG00000024986	mmu-miR-670-5p	-0.16	0.565906	1.48032	0.00768648	0.0346687
Il18bp	ENSMUSG00000070427	mmu-miR-34b-3p	-0.16	0.407947	1.3268	0.0140966	0.0551761
Inpp5d	ENSMUSG00000026288	mmu-miR-670-5p	-0.16	0.335762	1.26204	0.0112754	0.0465273
Lmna	ENSMUSG00000028063	mmu-miR-34b-5p	-0.16	0.390172	1.31055	1.76e-09	6.74e-08
Loxl1	ENSMUSG00000032334	mmu-miR-34b-5p	-0.16	0.635602	1.55359	0.00207119	0.012594
Lss	ENSMUSG00000033105	mmu-miR-378a-3p	-0.16	0.378923	1.30037	0.0155329	0.0593443
Magi3	ENSMUSG00000052539	mmu-miR-34b-3p	-0.16	0.371061	1.2933	0.018755	0.0680864
Mboat1	ENSMUSG00000038732	mmu-miR-670-5p	-0.16	0.572133	1.48672	0.0181131	0.0664338
Mecom	ENSMUSG00000027684	mmu-miR-96-5p	-0.16	0.413628	1.33203	0.0122309	0.0495535
Mest	ENSMUSG00000051855	mmu-miR-34b-5p	-0.16	0.708563	1.63418	0.000445977	0.00368426
Nomo1	ENSMUSG00000030835	mmu-miR-378a-3p	-0.16	0.39791	1.3176	0.000207865	0.00196505
Phlda3	ENSMUSG00000041801	mmu-miR-378a-3p	-0.16	0.373306	1.29532	0.0229592	0.0790845
Prr5l	ENSMUSG00000032841	mmu-miR-670-5p	-0.16	0.969195	1.95775	3.5e-07	8.19e-06
Reep1	ENSMUSG00000052852	mmu-miR-670-5p	-0.16	0.490624	1.40505	0.0275938	0.0900082
Sema3c	ENSMUSG00000028780	mmu-miR-670-5p	-0.16	0.972029	1.9616	2.42e-11	1.35e-09
Sema5a	ENSMUSG00000022231	mmu-miR-31-3p	-0.16	0.623024	1.5401	0.0102443	0.0430816
Sh2d4a	ENSMUSG00000053886	mmu-miR-96-5p	-0.16	0.727086	1.65529	0.00469382	0.0240335
Slc2a3	ENSMUSG00000003153	mmu-miR-378a-3p	-0.16	0.459595	1.37516	0.0200703	0.0713925
Stom	ENSMUSG00000026880	mmu-miR-378a-3p	-0.16	0.63011	1.54768	0.00284524	0.0162806
Swap70	ENSMUSG00000031015	mmu-miR-34b-5p	-0.16	0.341865	1.26739	0.0155693	0.059453
Syt6	ENSMUSG00000027849	mmu-miR-378a-3p	-0.16	0.518204	1.43217	0.0293188	0.0941352
Tnfrsf12a	ENSMUSG00000023905	mmu-miR-670-5p	-0.16	0.384454	1.30537	0.0220269	0.0765435
Tro	ENSMUSG00000025272	mmu-miR-96-5p	-0.16	0.423063	1.34077	0.0234063	0.0802365
Tspan4	ENSMUSG00000025511	mmu-miR-670-5p	-0.16	0.484461	1.39906	0.00234043	0.0139838
Ttbk1	ENSMUSG00000015599	mmu-miR-31-3p	-0.16	1.08752	2.12509	5.23e-11	2.76e-09
Ubfd1	ENSMUSG00000030870	mmu-miR-96-5p	-0.16	0.325031	1.25269	0.000448374	0.00369599
Ywhag	ENSMUSG00000051391	mmu-miR-670-5p	-0.16	0.385253	1.30609	1.12e-06	2.31e-05
Ankrd50	ENSMUSG00000044864	mmu-miR-378a-3p	-0.15	0.341158	1.26677	0.00155115	0.0100627
Arhgef10	ENSMUSG00000071176	mmu-miR-31-3p	-0.15	0.495653	1.40996	5.18e-05	0.000613197
Cav1	ENSMUSG00000007655	mmu-miR-670-5p	-0.15	0.661219	1.58142	4.8e-05	0.000577921
Cbs	ENSMUSG00000024039	mmu-miR-670-5p	-0.15	0.5333	1.44724	0.00121462	0.00824793
Ccdc112	ENSMUSG00000071855	mmu-miR-34b-3p	-0.15	0.540366	1.45434	1.01e-07	2.67e-06
Cgref1	ENSMUSG00000029161	mmu-miR-670-5p	-0.15	0.382653	1.30374	0.000956083	0.00684705
Chml	ENSMUSG00000078185	mmu-miR-34b-3p	-0.15	0.436226	1.35306	0.0060194	0.0287891
Col12a1	ENSMUSG00000032332	mmu-miR-34b-5p	-0.15	0.647683	1.56665	0.0111836	0.0461994
Col4a2	ENSMUSG00000031503	mmu-miR-34b-5p	-0.15	0.49091	1.40533	0.000172566	0.00168904
Efnb3	ENSMUSG00000003934	mmu-miR-34b-5p	-0.15	0.49717	1.41144	0.0181408	0.0665193
Entpd1	ENSMUSG00000048120	mmu-miR-670-5p	-0.15	0.525103	1.43904	5.09e-06	8.48e-05
Ereg	ENSMUSG00000029377	mmu-miR-96-5p	-0.15	0.650764	1.57	0.00983559	0.041774
Ets1	ENSMUSG00000032035	mmu-miR-378a-3p	-0.15	0.372983	1.29503	0.0016057	0.0103309
Faim2	ENSMUSG00000023011	mmu-miR-378a-3p	-0.15	0.574422	1.48908	0.0153693	0.0588278
Fbxl7	ENSMUSG00000043556	mmu-miR-34b-3p	-0.15	0.55498	1.46915	0.0127898	0.0512485
Fgd5	ENSMUSG00000034037	mmu-miR-670-5p	-0.15	0.366736	1.28943	0.0179139	0.0659137
Galr1	ENSMUSG00000024553	mmu-miR-34b-3p	-0.15	0.946017	1.92655	5.06e-10	2.21e-08
Gng3	ENSMUSG00000071658	mmu-miR-96-5p	-0.15	0.605825	1.52185	0.0181871	0.0666236
Gstcd	ENSMUSG00000028018	mmu-miR-184-3p	-0.15	0.328087	1.25535	0.00141082	0.00932192
Il20rb	ENSMUSG00000044244	mmu-miR-184-3p	-0.15	0.49972	1.41394	0.0172701	0.0640971
Kirrel	ENSMUSG00000041734	mmu-miR-670-5p	-0.15	0.54366	1.45767	0.0142221	0.0554849
Mapk11	ENSMUSG00000053137	mmu-miR-96-5p	-0.15	0.430321	1.34753	0.016466	0.0617879
Pdyn	ENSMUSG00000027400	mmu-miR-34b-3p	-0.15	0.69548	1.61942	0.00308596	0.0172938
Plxdc1	ENSMUSG00000017417	mmu-miR-96-5p	-0.15	0.688983	1.61215	0.00389332	0.0207524
Rnf144b	ENSMUSG00000038068	mmu-miR-34b-5p	-0.15	0.553126	1.46726	0.00966105	0.0411886
Runx1	ENSMUSG00000022952	mmu-miR-184-3p	-0.15	0.58939	1.50461	0.00844915	0.0373309
Slc16a1	ENSMUSG00000032902	mmu-miR-34b-3p	-0.15	0.608297	1.52446	0.0011153	0.00775678
Slc37a2	ENSMUSG00000032122	mmu-miR-96-5p	-0.15	0.48755	1.40206	0.0067756	0.0315772
Slc41a2	ENSMUSG00000034591	mmu-miR-670-5p	-0.15	1.113	2.16295	1.91e-15	2.01e-13
Sorcs1	ENSMUSG00000043531	mmu-miR-378a-3p	-0.15	0.75781	1.69092	0.000605704	0.00471994
Tnfrsf22	ENSMUSG00000010751	mmu-miR-34b-3p	-0.15	0.416916	1.33507	0.0217256	0.0757784
Tnfrsf26	ENSMUSG00000045362	mmu-miR-31-3p	-0.15	0.779912	1.71703	0.000573733	0.0045203
Trim2	ENSMUSG00000027993	mmu-miR-670-5p	-0.15	0.373494	1.29549	0.00677284	0.0315772
Tspan12	ENSMUSG00000029669	mmu-miR-34b-3p	-0.15	0.356849	1.28063	0.0235769	0.0806731
Vip	ENSMUSG00000019772	mmu-miR-31-3p	-0.15	0.663277	1.58368	0.0097611	0.0415284
Ablim1	ENSMUSG00000025085	mmu-miR-670-5p	-0.14	0.373933	1.29588	4.12e-07	9.55e-06
Arhgap19	ENSMUSG00000025154	mmu-miR-378a-3p	-0.14	0.502123	1.4163	0.00118682	0.00811444
Cdt1	ENSMUSG00000006585	mmu-miR-31-3p	-0.14	0.527781	1.44171	0.000972984	0.00695135
Cgref1	ENSMUSG00000029161	mmu-miR-31-3p	-0.14	0.382653	1.30374	0.000956083	0.00684705
Chrnb1	ENSMUSG00000041189	mmu-miR-96-5p	-0.14	0.476003	1.39088	0.0179968	0.0661213
Crp	ENSMUSG00000037942	mmu-miR-34b-3p	-0.14	0.888522	1.85128	0.000559669	0.00444228
Ctsb	ENSMUSG00000021939	mmu-miR-670-5p	-0.14	0.462629	1.37805	5.09e-06	8.48e-05
Eaf1	ENSMUSG00000021890	mmu-miR-96-5p	-0.14	0.409953	1.32864	0.000104064	0.00111176
Ephb4	ENSMUSG00000029710	mmu-miR-378a-3p	-0.14	0.467019	1.38225	0.0033494	0.0184587
Fam102b	ENSMUSG00000040339	mmu-miR-378a-3p	-0.14	0.786443	1.72482	4.39e-08	1.26e-06
Flrt2	ENSMUSG00000047414	mmu-miR-34b-5p	-0.14	0.916783	1.8879	0.000138089	0.00140209
Fnbp1l	ENSMUSG00000039735	mmu-miR-96-5p	-0.14	0.334543	1.26098	5.26e-05	0.00062104
Hk1	ENSMUSG00000037012	mmu-miR-184-3p	-0.14	0.551997	1.46611	0.00166041	0.0106151
Hmga2	ENSMUSG00000056758	mmu-miR-34b-3p	-0.14	0.731131	1.65994	0.000153999	0.00153506
Hpcal4	ENSMUSG00000046093	mmu-miR-378a-3p	-0.14	0.566962	1.4814	0.0228175	0.0787053
Htra3	ENSMUSG00000029096	mmu-miR-96-5p	-0.14	0.461801	1.37726	0.0206836	0.0729614
Kirrel	ENSMUSG00000041734	mmu-miR-31-3p	-0.14	0.54366	1.45767	0.0142221	0.0554849
Magi3	ENSMUSG00000052539	mmu-miR-34b-5p	-0.14	0.371061	1.2933	0.018755	0.0680864
Mctp2	ENSMUSG00000032776	mmu-miR-34b-3p	-0.14	0.6812	1.60347	0.000386222	0.00329668
Mpzl1	ENSMUSG00000026566	mmu-miR-378a-3p	-0.14	0.46453	1.37987	3.65e-06	6.46e-05
Mrap2	ENSMUSG00000042761	mmu-miR-34b-5p	-0.14	0.849117	1.8014	8.28e-05	0.000919526
Napb	ENSMUSG00000027438	mmu-miR-34b-5p	-0.14	0.64884	1.56791	5.51e-10	2.39e-08
Nrip2	ENSMUSG00000001520	mmu-miR-670-5p	-0.14	0.475956	1.39084	0.0104786	0.0438937
Pipox	ENSMUSG00000017453	mmu-miR-96-5p	-0.14	0.701926	1.62667	0.00655275	0.0307316
Pla2g7	ENSMUSG00000023913	mmu-miR-34b-3p	-0.14	0.780241	1.71742	4.16e-08	1.2e-06
Pou3f4	ENSMUSG00000056854	mmu-miR-378a-3p	-0.14	0.769959	1.70522	0.00123412	0.0083576
Ppp1r18	ENSMUSG00000034595	mmu-miR-670-5p	-0.14	0.32914	1.25626	0.0153615	0.0588249
Prrx1	ENSMUSG00000026586	mmu-miR-34b-3p	-0.14	0.537747	1.4517	0.00499417	0.0251577
Ptgs2	ENSMUSG00000032487	mmu-miR-670-5p	-0.14	0.678583	1.60057	0.00500839	0.0252038
Pxdn	ENSMUSG00000020674	mmu-miR-96-5p	-0.14	0.624791	1.54199	4.3e-06	7.4e-05
Reep1	ENSMUSG00000052852	mmu-miR-34b-3p	-0.14	0.490624	1.40505	0.0275938	0.0900082
Rnf144b	ENSMUSG00000038068	mmu-miR-34b-3p	-0.14	0.553126	1.46726	0.00966105	0.0411886
Sh3bgr	ENSMUSG00000040666	mmu-miR-31-3p	-0.14	0.377354	1.29896	0.0205058	0.0725052
Shc4	ENSMUSG00000035109	mmu-miR-96-5p	-0.14	0.550006	1.46409	0.000356935	0.00308903
Slfn5	ENSMUSG00000054404	mmu-miR-96-5p	-0.14	0.421444	1.33927	0.0305792	0.0971385
Sox6	ENSMUSG00000051910	mmu-miR-378a-3p	-0.14	0.678092	1.60002	0.00190195	0.011766
Thbs1	ENSMUSG00000040152	mmu-miR-670-5p	-0.14	0.834917	1.78375	2.22e-06	4.21e-05
Tiam1	ENSMUSG00000002489	mmu-miR-378a-3p	-0.14	0.417213	1.33535	0.00189891	0.0117618
Tmem179	ENSMUSG00000054013	mmu-miR-34b-3p	-0.14	0.461581	1.37705	0.0135304	0.0534704
Wnt5a	ENSMUSG00000021994	mmu-miR-34b-3p	-0.14	0.78403	1.72193	0.000269146	0.00243979
Zfp365	ENSMUSG00000037855	mmu-miR-670-5p	-0.14	0.626125	1.54341	3.14e-06	5.7e-05
Akap12	ENSMUSG00000038587	mmu-miR-378a-3p	-0.13	0.561228	1.47552	0.005791	0.0280104
Anxa2	ENSMUSG00000032231	mmu-miR-96-5p	-0.13	0.608886	1.52508	0.00256084	0.0149978
Cbln4	ENSMUSG00000067578	mmu-miR-96-5p	-0.13	0.54526	1.45928	0.0138099	0.0542593
Cflar	ENSMUSG00000026031	mmu-miR-34b-3p	-0.13	0.395362	1.31527	4.52e-06	7.73e-05
Cnga3	ENSMUSG00000026114	mmu-miR-378a-3p	-0.13	0.756128	1.68895	0.00335207	0.0184598
Cntnap5a	ENSMUSG00000070695	mmu-miR-31-3p	-0.13	0.637183	1.55529	0.0135972	0.0537061
Crtac1	ENSMUSG00000042401	mmu-miR-378a-3p	-0.13	0.888279	1.85097	0.000587615	0.00460058
Doc2b	ENSMUSG00000020848	mmu-miR-34b-3p	-0.13	0.557829	1.47205	0.000989375	0.00704153
Elavl2	ENSMUSG00000008489	mmu-miR-34b-3p	-0.13	0.551138	1.46524	0.00864348	0.0379542
Epas1	ENSMUSG00000024140	mmu-miR-34b-5p	-0.13	0.645318	1.56408	2.76e-05	0.000364661
Fam129a	ENSMUSG00000026483	mmu-miR-378a-3p	-0.13	0.714957	1.64143	0.00540808	0.0266675
Fam49a	ENSMUSG00000020589	mmu-miR-34b-3p	-0.13	0.511332	1.42537	0.0172615	0.0640812
Fnbp1l	ENSMUSG00000039735	mmu-miR-34b-5p	-0.13	0.334543	1.26098	5.26e-05	0.00062104
Hpcal4	ENSMUSG00000046093	mmu-miR-670-5p	-0.13	0.566962	1.4814	0.0228175	0.0787053
Ifnar2	ENSMUSG00000022971	mmu-miR-96-5p	-0.13	0.331643	1.25845	0.000115691	0.00120833
Igf1r	ENSMUSG00000005533	mmu-miR-378a-3p	-0.13	0.323978	1.25178	0.0110202	0.045714
Ildr2	ENSMUSG00000040612	mmu-miR-378a-3p	-0.13	0.558399	1.47263	0.0305334	0.0970754
Ildr2	ENSMUSG00000040612	mmu-miR-96-5p	-0.13	0.558399	1.47263	0.0305334	0.0970754
Kif5a	ENSMUSG00000074657	mmu-miR-34b-5p	-0.13	0.388039	1.30861	0.0142897	0.0556615
Kif5a	ENSMUSG00000074657	mmu-miR-96-5p	-0.13	0.388039	1.30861	0.0142897	0.0556615
Ly6e	ENSMUSG00000022587	mmu-miR-34b-5p	-0.13	0.465493	1.38079	4.45e-07	1.02e-05
Manf	ENSMUSG00000032575	mmu-miR-34b-3p	-0.13	0.430758	1.34794	0.00486156	0.0247102
Marcksl1	ENSMUSG00000047945	mmu-miR-34b-3p	-0.13	0.498367	1.41261	0.00021402	0.00201559
Mctp2	ENSMUSG00000032776	mmu-miR-96-5p	-0.13	0.6812	1.60347	0.000386222	0.00329668
Memo1	ENSMUSG00000058704	mmu-miR-378a-3p	-0.13	0.326217	1.25372	0.00113449	0.00784638
Mfi2	ENSMUSG00000022780	mmu-miR-670-5p	-0.13	1.10569	2.15202	1.46e-05	0.00021007
Ms4a6c	ENSMUSG00000079419	mmu-miR-670-5p	-0.13	0.644377	1.56306	0.0004369	0.00362595
Mvb12b	ENSMUSG00000038740	mmu-miR-96-5p	-0.13	0.40289	1.32215	0.0196135	0.070311
Myh9	ENSMUSG00000022443	mmu-miR-378a-3p	-0.13	0.435509	1.35239	1.2e-06	2.44e-05
Pabpc4l	ENSMUSG00000090919	mmu-miR-378a-3p	-0.13	0.654017	1.57354	0.00965377	0.0411886
Parm1	ENSMUSG00000034981	mmu-miR-670-5p	-0.13	0.415612	1.33386	0.00461717	0.0237305
Pcsk5	ENSMUSG00000024713	mmu-miR-96-5p	-0.13	0.64109	1.55951	0.0122664	0.049667
Ptgfrn	ENSMUSG00000027864	mmu-miR-31-3p	-0.13	0.530361	1.44429	0.00641355	0.0302007
Rin1	ENSMUSG00000024883	mmu-miR-378a-3p	-0.13	0.549732	1.46381	0.0109876	0.0455916
Scn9a	ENSMUSG00000075316	mmu-miR-670-5p	-0.13	0.46584	1.38112	1.13e-07	2.94e-06
Sdc3	ENSMUSG00000025743	mmu-miR-378a-3p	-0.13	0.493753	1.4081	6.51e-06	0.000105254
Sdpr	ENSMUSG00000045954	mmu-miR-96-5p	-0.13	0.614586	1.53112	0.00864419	0.0379542
Sema5a	ENSMUSG00000022231	mmu-miR-34b-5p	-0.13	0.623024	1.5401	0.0102443	0.0430816
Sh3bgrl3	ENSMUSG00000028843	mmu-miR-96-5p	-0.13	0.435787	1.35265	0.000406245	0.00342262
Slc39a8	ENSMUSG00000053897	mmu-miR-34b-3p	-0.13	1.9031	3.74017	6.42e-24	1.52e-21
Spred1	ENSMUSG00000027351	mmu-miR-670-5p	-0.13	0.45964	1.3752	0.00645654	0.0303935
Stmn2	ENSMUSG00000027500	mmu-miR-31-3p	-0.13	0.541872	1.45586	0.020992	0.0738576
Tgfbr2	ENSMUSG00000032440	mmu-miR-670-5p	-0.13	0.412694	1.33117	0.0134184	0.0532107
Tle4	ENSMUSG00000024642	mmu-miR-96-5p	-0.13	0.39367	1.31373	0.000229445	0.00213131
4632428N05Rik	ENSMUSG00000020101	mmu-miR-34b-5p	-0.12	0.492657	1.40703	0.00241756	0.0143695
Adamts18	ENSMUSG00000053399	mmu-miR-96-5p	-0.12	0.593084	1.50847	0.00965415	0.0411886
Adra1a	ENSMUSG00000045875	mmu-miR-31-3p	-0.12	0.665759	1.5864	0.00997845	0.0422248
Aff2	ENSMUSG00000031189	mmu-miR-378a-3p	-0.12	0.344849	1.27002	0.00118095	0.00809286
Ampd3	ENSMUSG00000005686	mmu-miR-31-3p	-0.12	0.486643	1.40118	0.0254953	0.0849807
Ankrd50	ENSMUSG00000044864	mmu-miR-34b-3p	-0.12	0.341158	1.26677	0.00155115	0.0100627
Arhgap31	ENSMUSG00000022799	mmu-miR-378a-3p	-0.12	0.584589	1.49961	4.44e-05	0.000546227
Arhgef10	ENSMUSG00000071176	mmu-miR-670-5p	-0.12	0.495653	1.40996	5.18e-05	0.000613197
Astn1	ENSMUSG00000026587	mmu-miR-378a-3p	-0.12	0.944126	1.92402	2.42e-05	0.000323953
Bcl2	ENSMUSG00000057329	mmu-miR-670-5p	-0.12	0.731981	1.66092	2.75e-05	0.000363215
Cask	ENSMUSG00000031012	mmu-miR-34b-3p	-0.12	0.347271	1.27215	0.000215651	0.00202457
Chl1	ENSMUSG00000030077	mmu-miR-378a-3p	-0.12	0.80837	1.75123	0.000778232	0.00576957
Csf2rb	ENSMUSG00000071713	mmu-miR-96-5p	-0.12	0.539919	1.45389	0.0118359	0.0482805
Ctsb	ENSMUSG00000021939	mmu-miR-378a-3p	-0.12	0.462629	1.37805	5.09e-06	8.48e-05
Dpp10	ENSMUSG00000036815	mmu-miR-34b-3p	-0.12	0.563594	1.47795	0.00115954	0.00797907
Eif4a1	ENSMUSG00000059796	mmu-miR-670-5p	-0.12	0.434258	1.35122	7.21e-08	1.97e-06
Entpd1	ENSMUSG00000048120	mmu-miR-96-5p	-0.12	0.525103	1.43904	5.09e-06	8.48e-05
Fam102b	ENSMUSG00000040339	mmu-miR-34b-3p	-0.12	0.786443	1.72482	4.39e-08	1.26e-06
Fam198b	ENSMUSG00000027955	mmu-miR-378a-3p	-0.12	0.68642	1.60929	0.00479088	0.0244467
Gli3	ENSMUSG00000021318	mmu-miR-378a-3p	-0.12	0.712962	1.63917	0.00264665	0.0153619
Hapln1	ENSMUSG00000021613	mmu-miR-34b-5p	-0.12	0.961018	1.94668	1.17e-09	4.62e-08
Hgsnat	ENSMUSG00000037260	mmu-miR-378a-3p	-0.12	0.449377	1.36545	1.39e-05	0.000202738
Il17rd	ENSMUSG00000040717	mmu-miR-378a-3p	-0.12	0.484303	1.39891	0.0274078	0.0895382
Inpp4b	ENSMUSG00000037940	mmu-miR-96-5p	-0.12	0.409209	1.32796	0.0135103	0.0534191
Itgb3	ENSMUSG00000020689	mmu-miR-378a-3p	-0.12	0.433287	1.35031	0.00429832	0.0224861
Kcnb2	ENSMUSG00000092083	mmu-miR-34b-5p	-0.12	0.719989	1.64717	2.1e-07	5.22e-06
Kcnb2	ENSMUSG00000092083	mmu-miR-670-5p	-0.12	0.719989	1.64717	2.1e-07	5.22e-06
Kctd17	ENSMUSG00000033287	mmu-miR-31-3p	-0.12	0.604714	1.52068	7.78e-10	3.26e-08
Lynx1	ENSMUSG00000022594	mmu-miR-670-5p	-0.12	0.645471	1.56425	0.00390749	0.0207982
Mc4r	ENSMUSG00000047259	mmu-miR-96-5p	-0.12	0.668418	1.58933	0.00894527	0.0389671
Myo1e	ENSMUSG00000032220	mmu-miR-34b-5p	-0.12	0.46689	1.38213	0.000393554	0.00334208
Naalad2	ENSMUSG00000043943	mmu-miR-31-3p	-0.12	0.582899	1.49786	0.0212976	0.074739
Nrarp	ENSMUSG00000078202	mmu-miR-34b-3p	-0.12	0.616192	1.53282	1.41e-05	0.000204998
Nxpe4	ENSMUSG00000044229	mmu-miR-96-5p	-0.12	0.636401	1.55445	7.62e-06	0.000120698
Parm1	ENSMUSG00000034981	mmu-miR-378a-3p	-0.12	0.415612	1.33386	0.00461717	0.0237305
Pdyn	ENSMUSG00000027400	mmu-miR-670-5p	-0.12	0.69548	1.61942	0.00308596	0.0172938
Pir	ENSMUSG00000031379	mmu-miR-34b-3p	-0.12	0.405099	1.32418	0.0161982	0.0610587
Plaur	ENSMUSG00000046223	mmu-miR-670-5p	-0.12	0.696634	1.62072	1.39e-08	4.39e-07
Pmaip1	ENSMUSG00000024521	mmu-miR-96-5p	-0.12	0.544392	1.45841	0.00803436	0.0358132
Rab32	ENSMUSG00000019832	mmu-miR-96-5p	-0.12	0.65874	1.5787	0.000440488	0.00364739
Scn3a	ENSMUSG00000057182	mmu-miR-34b-5p	-0.12	0.334486	1.26093	0.0289908	0.0933098
Sele	ENSMUSG00000026582	mmu-miR-670-5p	-0.12	0.780609	1.71786	0.0024901	0.0146523
Slc35c1	ENSMUSG00000049922	mmu-miR-96-5p	-0.12	0.323493	1.25136	0.000221288	0.00207229
Slc6a15	ENSMUSG00000019894	mmu-miR-378a-3p	-0.12	0.980688	1.97341	1.27e-05	0.000188097
Sulf1	ENSMUSG00000016918	mmu-miR-34b-3p	-0.12	0.488425	1.40291	0.0128603	0.0514923
Syt1	ENSMUSG00000035864	mmu-miR-378a-3p	-0.12	0.607602	1.52372	0.000947832	0.00680091
Tlr8	ENSMUSG00000040522	mmu-miR-670-5p	-0.12	0.482126	1.3968	0.0176557	0.0652206
Tnfrsf1b	ENSMUSG00000028599	mmu-miR-96-5p	-0.12	0.426074	1.34357	0.0110751	0.045878
Trim12c	ENSMUSG00000057143	mmu-miR-34b-3p	-0.12	0.323463	1.25133	0.0202304	0.0717352
Trim12c	ENSMUSG00000057143	mmu-miR-378a-3p	-0.12	0.323463	1.25133	0.0202304	0.0717352
Tubb4a	ENSMUSG00000062591	mmu-miR-670-5p	-0.12	0.862249	1.81787	2.78e-21	5.27e-19
Wnt7b	ENSMUSG00000022382	mmu-miR-34b-5p	-0.12	0.583206	1.49817	0.0198897	0.0709818
Zcchc24	ENSMUSG00000055538	mmu-miR-96-5p	-0.12	0.485341	1.39992	0.0121809	0.049391
Acvrl1	ENSMUSG00000000530	mmu-miR-670-5p	-0.11	0.381322	1.30254	0.00159841	0.0103018
Aldh5a1	ENSMUSG00000035936	mmu-miR-670-5p	-0.11	0.924274	1.89773	2.83e-07	6.75e-06
Anks1b	ENSMUSG00000058589	mmu-miR-670-5p	-0.11	0.767365	1.70216	0.00132062	0.00883924
Ap2m1	ENSMUSG00000022841	mmu-miR-378a-3p	-0.11	0.371994	1.29414	5.15e-06	8.58e-05
BC034090	ENSMUSG00000033722	mmu-miR-31-3p	-0.11	0.59291	1.50829	0.00747547	0.0339671
Ccl6	ENSMUSG00000018927	mmu-miR-378a-3p	-0.11	0.674612	1.59617	0.00618733	0.0293667
Chst10	ENSMUSG00000026080	mmu-miR-378a-3p	-0.11	0.404237	1.32339	0.00015713	0.00156252
Clmp	ENSMUSG00000032024	mmu-miR-34b-5p	-0.11	0.651412	1.5707	0.00716937	0.0329399
Cnih2	ENSMUSG00000024873	mmu-miR-378a-3p	-0.11	0.468775	1.38393	0.00418665	0.0220097
Ctnna2	ENSMUSG00000063063	mmu-miR-96-5p	-0.11	1.02196	2.03068	3.83e-10	1.73e-08
Des	ENSMUSG00000026208	mmu-miR-670-5p	-0.11	0.402554	1.32185	0.0265702	0.0877074
Elavl3	ENSMUSG00000003410	mmu-miR-670-5p	-0.11	0.624667	1.54185	0.0090963	0.0394411
Faim2	ENSMUSG00000023011	mmu-miR-31-3p	-0.11	0.574422	1.48908	0.0153693	0.0588278
Fam198b	ENSMUSG00000027955	mmu-miR-34b-3p	-0.11	0.68642	1.60929	0.00479088	0.0244467
Fign	ENSMUSG00000075324	mmu-miR-34b-3p	-0.11	0.662243	1.58254	0.0102245	0.0430346
Fndc3b	ENSMUSG00000039286	mmu-miR-96-5p	-0.11	0.33706	1.26318	9.34e-05	0.00101081
Galnt13	ENSMUSG00000060988	mmu-miR-34b-3p	-0.11	0.671549	1.59278	0.00349762	0.0190926
Galr1	ENSMUSG00000024553	mmu-miR-378a-3p	-0.11	0.946017	1.92655	5.06e-10	2.21e-08
Hhex	ENSMUSG00000024986	mmu-miR-96-5p	-0.11	0.565906	1.48032	0.00768648	0.0346687
Igf1	ENSMUSG00000020053	mmu-miR-378a-3p	-0.11	0.893391	1.85754	5.98e-05	0.000695266
Igf1r	ENSMUSG00000005533	mmu-miR-96-5p	-0.11	0.323978	1.25178	0.0110202	0.045714
Ildr2	ENSMUSG00000040612	mmu-miR-34b-3p	-0.11	0.558399	1.47263	0.0305334	0.0970754
Impg2	ENSMUSG00000035270	mmu-miR-34b-3p	-0.11	0.637744	1.55589	0.00210438	0.0127647
L1cam	ENSMUSG00000031391	mmu-miR-96-5p	-0.11	0.669501	1.59052	8.73e-05	0.000959017
Lox	ENSMUSG00000024529	mmu-miR-31-3p	-0.11	0.540023	1.454	0.0212794	0.0746929
Lpl	ENSMUSG00000015568	mmu-miR-34b-3p	-0.11	0.691221	1.61465	0.000234269	0.00217342
Lss	ENSMUSG00000033105	mmu-miR-670-5p	-0.11	0.378923	1.30037	0.0155329	0.0593443
Map1a	ENSMUSG00000027254	mmu-miR-670-5p	-0.11	0.402574	1.32186	0.0286015	0.0924676
Napb	ENSMUSG00000027438	mmu-miR-34b-3p	-0.11	0.64884	1.56791	5.51e-10	2.39e-08
Nceh1	ENSMUSG00000027698	mmu-miR-31-3p	-0.11	0.522928	1.43687	2.47e-06	4.6e-05
Nek6	ENSMUSG00000026749	mmu-miR-670-5p	-0.11	0.457153	1.37283	0.000330675	0.002897
Pdgfb	ENSMUSG00000000489	mmu-miR-670-5p	-0.11	0.504644	1.41877	0.000229442	0.00213131
Prr16	ENSMUSG00000073565	mmu-miR-31-3p	-0.11	0.540436	1.45441	0.0133313	0.0529921
Ptges	ENSMUSG00000050737	mmu-miR-96-5p	-0.11	0.379941	1.30129	0.00304333	0.0171149
Pxdc1	ENSMUSG00000021411	mmu-miR-670-5p	-0.11	0.515539	1.42953	0.0165724	0.0621714
Pyroxd2	ENSMUSG00000060224	mmu-miR-34b-5p	-0.11	0.836066	1.78518	2.8e-07	6.69e-06
Rab27b	ENSMUSG00000024511	mmu-miR-34b-3p	-0.11	0.481912	1.39659	0.0124182	0.0501222
Rab3c	ENSMUSG00000021700	mmu-miR-184-3p	-0.11	0.659409	1.57944	0.00159971	0.0103057
Rab3c	ENSMUSG00000021700	mmu-miR-31-3p	-0.11	0.659409	1.57944	0.00159971	0.0103057
Reep1	ENSMUSG00000052852	mmu-miR-96-5p	-0.11	0.490624	1.40505	0.0275938	0.0900082
Rnf144b	ENSMUSG00000038068	mmu-miR-378a-3p	-0.11	0.553126	1.46726	0.00966105	0.0411886
Scn3b	ENSMUSG00000049281	mmu-miR-670-5p	-0.11	0.477696	1.39252	0.0129913	0.0519445
Sema3c	ENSMUSG00000028780	mmu-miR-31-3p	-0.11	0.972029	1.9616	2.42e-11	1.35e-09
Sema3c	ENSMUSG00000028780	mmu-miR-34b-5p	-0.11	0.972029	1.9616	2.42e-11	1.35e-09
Serpine2	ENSMUSG00000026249	mmu-miR-31-3p	-0.11	0.433644	1.35064	0.0296059	0.0948228
Slc16a1	ENSMUSG00000032902	mmu-miR-670-5p	-0.11	0.608297	1.52446	0.0011153	0.00775678
Slc30a7	ENSMUSG00000054414	mmu-miR-378a-3p	-0.11	0.357769	1.28144	2.98e-05	0.000389847
Ston2	ENSMUSG00000020961	mmu-miR-184-3p	-0.11	0.413694	1.33209	0.0196631	0.0704255
Ston2	ENSMUSG00000020961	mmu-miR-34c-5p	-0.11	0.413694	1.33209	0.0196631	0.0704255
Tle4	ENSMUSG00000024642	mmu-miR-31-3p	-0.11	0.39367	1.31373	0.000229445	0.00213131
Tmem47	ENSMUSG00000025666	mmu-miR-670-5p	-0.11	0.630652	1.54826	0.00353513	0.0192692
Tuba1b	ENSMUSG00000023004	mmu-miR-34b-3p	-0.11	0.562972	1.47731	4.2e-05	0.000521902
Vip	ENSMUSG00000019772	mmu-miR-34b-3p	-0.11	0.663277	1.58368	0.0097611	0.0415284
Wnt5a	ENSMUSG00000021994	mmu-miR-96-5p	-0.11	0.78403	1.72193	0.000269146	0.00243979
Zfp185	ENSMUSG00000031351	mmu-miR-31-3p	-0.11	0.454894	1.37068	0.0187115	0.0679948
Adam19	ENSMUSG00000011256	mmu-miR-96-5p	-0.1	0.48597	1.40053	0.00348826	0.0190484
Adamts12	ENSMUSG00000047497	mmu-miR-378a-3p	-0.1	0.510113	1.42416	0.0266121	0.0878022
Aen	ENSMUSG00000030609	mmu-miR-670-5p	-0.1	0.390062	1.31045	2.35e-05	0.000316501
Amot	ENSMUSG00000041688	mmu-miR-670-5p	-0.1	0.617463	1.53418	0.00432338	0.0226013
Bcl2	ENSMUSG00000057329	mmu-miR-378a-3p	-0.1	0.731981	1.66092	2.75e-05	0.000363215
Cebpa	ENSMUSG00000034957	mmu-miR-96-5p	-0.1	0.592535	1.50789	8.35e-05	0.00092529
Chst10	ENSMUSG00000026080	mmu-miR-34b-5p	-0.1	0.404237	1.32339	0.00015713	0.00156252
Col25a1	ENSMUSG00000058897	mmu-miR-34b-3p	-0.1	0.725891	1.65392	0.000825861	0.00605361
Col27a1	ENSMUSG00000045672	mmu-miR-378a-3p	-0.1	0.57012	1.48465	0.00132852	0.00887622
Ddost	ENSMUSG00000028757	mmu-miR-670-5p	-0.1	0.461706	1.37717	0.000288931	0.00259517
Dip2b	ENSMUSG00000023026	mmu-miR-34b-5p	-0.1	0.347511	1.27236	3.68e-05	0.000463439
Ehd4	ENSMUSG00000027293	mmu-miR-670-5p	-0.1	0.429965	1.3472	9.88e-11	4.94e-09
Eltd1	ENSMUSG00000039167	mmu-miR-34b-3p	-0.1	0.645779	1.56458	2.02e-07	5.03e-06
Erp29	ENSMUSG00000029616	mmu-miR-670-5p	-0.1	0.470461	1.38555	0.000133537	0.00136328
Fam46a	ENSMUSG00000032265	mmu-miR-378a-3p	-0.1	0.959417	1.94452	3.09e-11	1.7e-09
Flrt2	ENSMUSG00000047414	mmu-miR-31-3p	-0.1	0.916783	1.8879	0.000138089	0.00140209
Galnt13	ENSMUSG00000060988	mmu-miR-34b-5p	-0.1	0.671549	1.59278	0.00349762	0.0190926
Glra1	ENSMUSG00000000263	mmu-miR-670-5p	-0.1	0.735818	1.66534	0.00346524	0.0189643
Gulo	ENSMUSG00000034450	mmu-miR-34b-5p	-0.1	0.601454	1.51725	0.0159207	0.0603324
Il4ra	ENSMUSG00000030748	mmu-miR-670-5p	-0.1	0.330376	1.25734	0.0274782	0.0896898
Il6st	ENSMUSG00000021756	mmu-miR-378a-3p	-0.1	0.390037	1.31043	2.31e-06	4.34e-05
Kit	ENSMUSG00000005672	mmu-miR-670-5p	-0.1	0.386902	1.30758	0.02923	0.0939033
Lhfpl2	ENSMUSG00000045312	mmu-miR-34b-3p	-0.1	0.625924	1.5432	0.00224016	0.0134574
Map1a	ENSMUSG00000027254	mmu-miR-31-3p	-0.1	0.402574	1.32186	0.0286015	0.0924676
Mettl21b	ENSMUSG00000080115	mmu-miR-31-3p	-0.1	0.618731	1.53552	0.000583108	0.00457248
Mfsd2a	ENSMUSG00000028655	mmu-miR-34b-3p	-0.1	0.875794	1.83502	0.00015152	0.00151378
Pabpc4l	ENSMUSG00000090919	mmu-miR-31-3p	-0.1	0.654017	1.57354	0.00965377	0.0411886
Pcdh18	ENSMUSG00000037892	mmu-miR-96-5p	-0.1	0.549205	1.46328	0.0247088	0.0830817
Plec	ENSMUSG00000022565	mmu-miR-378a-3p	-0.1	0.338299	1.26426	0.00680382	0.0316791
Psmb6	ENSMUSG00000018286	mmu-miR-96-5p	-0.1	0.330669	1.2576	0.00016784	0.00165035
Ptprz1	ENSMUSG00000068748	mmu-miR-96-5p	-0.1	0.65613	1.57585	0.00188233	0.0116929
Rab3c	ENSMUSG00000021700	mmu-miR-670-5p	-0.1	0.659409	1.57944	0.00159971	0.0103057
Rasa4	ENSMUSG00000004952	mmu-miR-378a-3p	-0.1	0.556555	1.47075	0.0155641	0.0594482
Scn5a	ENSMUSG00000032511	mmu-miR-670-5p	-0.1	0.577468	1.49223	0.0253039	0.0845123
Sdc3	ENSMUSG00000025743	mmu-miR-670-5p	-0.1	0.493753	1.4081	6.51e-06	0.000105254
Slfn5	ENSMUSG00000054404	mmu-miR-31-3p	-0.1	0.421444	1.33927	0.0305792	0.0971385
Smyd5	ENSMUSG00000033706	mmu-miR-670-5p	-0.1	0.350854	1.27532	0.0015147	0.00988592
Spred3	ENSMUSG00000037239	mmu-miR-378a-3p	-0.1	0.40109	1.32051	0.00998336	0.0422336
Sytl5	ENSMUSG00000054453	mmu-miR-670-5p	-0.1	0.37012	1.29246	0.00369153	0.0199548
Trpv2	ENSMUSG00000018507	mmu-miR-670-5p	-0.1	0.623985	1.54113	0.00599292	0.0287176
Tubb5	ENSMUSG00000001525	mmu-miR-34b-5p	-0.1	0.691315	1.61476	8.09e-09	2.69e-07
Wscd2	ENSMUSG00000063430	mmu-miR-670-5p	-0.1	0.59472	1.51018	0.01868	0.0679132

## Sheet: Supp Table 3 
Supplemental Table 3. Predicted targets (Gene_Id, EnsemblID) of miRNAs upregulated in βAMPKdKO islets versus Control (miRNA_Id) that are conversely, downregulated in βAMPKdKO islets (DownTargets). Cumulative weigthed contex score corresponds to predicted efficacy of the site according to TargetScan and has been used to rank the genes in this table. Differential expression of target genes (Columns…
Gene_Id	EnsemblID	miRNA_Id	Cumulative weighted context score	log2FoldChange	FoldChange	pvalue	padj
Gm7120	ENSMUSG00000074634	mmu-miR-125b-5p	-1.08	-0.39128	0.762453	0.0202061	0.0716658
Pygo1	ENSMUSG00000034910	mmu-miR-335-5p	-1.04	-0.389576	0.763354	0.0024831	0.0146227
Vldlr	ENSMUSG00000024924	mmu-miR-135a-5p	-1	-0.709398	0.611575	4.56e-22	9.21e-20
Mturn	ENSMUSG00000038065	mmu-miR-135a-5p	-0.95	-0.474889	0.719522	7.47e-05	0.000841588
Rab37	ENSMUSG00000020732	mmu-miR-135a-5p	-0.94	-0.66093	0.632471	5.08e-12	3.14e-10
Rnf141	ENSMUSG00000030788	mmu-miR-335-5p	-0.88	-0.574228	0.671645	1.33e-20	2.37e-18
Cmpk2	ENSMUSG00000020638	mmu-miR-335-5p	-0.87	-0.465115	0.724414	0.00256803	0.0150281
Cplx2	ENSMUSG00000025867	mmu-miR-135a-5p	-0.87	-0.402499	0.756547	3.16e-06	5.74e-05
Pygo1	ENSMUSG00000034910	mmu-miR-135a-5p	-0.86	-0.389576	0.763354	0.0024831	0.0146227
Nup210	ENSMUSG00000030091	mmu-miR-125b-5p	-0.79	-0.510161	0.702144	6.21e-10	2.65e-08
Gpr161	ENSMUSG00000040836	mmu-miR-335-5p	-0.76	-0.339144	0.79051	0.00794178	0.0354958
Mknk2	ENSMUSG00000020190	mmu-miR-125b-5p	-0.75	-0.479902	0.717027	5.96e-14	4.91e-12
Slc6a19	ENSMUSG00000021565	mmu-miR-335-5p	-0.74	-2.43417	0.18503	2.98e-50	2.97e-47
Cpm	ENSMUSG00000020183	mmu-miR-135a-5p	-0.72	-0.935786	0.522757	6.33e-13	4.42e-11
Otub2	ENSMUSG00000021203	mmu-miR-135a-5p	-0.72	-0.358545	0.779951	0.000767718	0.0057143
Scn1b	ENSMUSG00000019194	mmu-miR-99a-5p	-0.7	-0.379069	0.768934	0.0177452	0.06541
Vldlr	ENSMUSG00000024924	mmu-miR-100-5p	-0.69	-0.709398	0.611575	4.56e-22	9.21e-20
Nr3c2	ENSMUSG00000031618	mmu-miR-135a-5p	-0.68	-0.476596	0.718671	0.00108436	0.00758035
Dhdh	ENSMUSG00000011382	mmu-miR-125b-5p	-0.67	-0.735264	0.600708	1.01e-16	1.2e-14
Grhl1	ENSMUSG00000020656	mmu-miR-125b-5p	-0.67	-0.348145	0.785594	0.00420927	0.0221209
Kcnab3	ENSMUSG00000018470	mmu-miR-135a-5p	-0.66	-2.41529	0.187467	3.64e-71	9.06e-68
Uhrf1bp1	ENSMUSG00000039512	mmu-miR-125b-5p	-0.65	-0.334941	0.792816	4.1e-06	7.11e-05
A330050F15Rik	ENSMUSG00000091636	mmu-miR-100-5p	-0.61	-0.659752	0.632987	0.00109185	0.00761138
Slc24a2	ENSMUSG00000037996	mmu-miR-135a-5p	-0.61	-0.363006	0.777543	0.00241799	0.0143695
Fam117a	ENSMUSG00000038893	mmu-miR-335-5p	-0.6	-0.699215	0.615907	4.93e-18	6.82e-16
Txnip	ENSMUSG00000038393	mmu-miR-135a-5p	-0.57	-0.680712	0.623857	7.74e-06	0.000122326
Grhl1	ENSMUSG00000020656	mmu-miR-99a-5p	-0.55	-0.348145	0.785594	0.00420927	0.0221209
Cyb5d2	ENSMUSG00000057778	mmu-miR-335-5p	-0.53	-0.375936	0.770605	5.07e-05	0.000602709
Txnip	ENSMUSG00000038393	mmu-miR-100-5p	-0.52	-0.680712	0.623857	7.74e-06	0.000122326
Ostm1	ENSMUSG00000038280	mmu-miR-135a-5p	-0.52	-0.440092	0.737088	7.19e-07	1.57e-05
Camk1g	ENSMUSG00000016179	mmu-miR-135a-5p	-0.49	-0.614572	0.653123	0.000285986	0.00257293
Lonrf3	ENSMUSG00000016239	mmu-miR-135a-5p	-0.48	-0.498861	0.707665	0.0176889	0.0652784
Cmpk2	ENSMUSG00000020638	mmu-miR-135a-5p	-0.48	-0.465115	0.724414	0.00256803	0.0150281
Nabp1	ENSMUSG00000026107	mmu-miR-99b-5p	-0.47	-1.00864	0.497014	1.07e-15	1.15e-13
Lsm10	ENSMUSG00000050188	mmu-miR-125b-5p	-0.47	-0.482807	0.715584	2.21e-06	4.19e-05
2700094K13Rik	ENSMUSG00000076437	mmu-miR-135a-5p	-0.47	-0.475561	0.719187	2.13e-05	0.000291615
Sgpl1	ENSMUSG00000020097	mmu-miR-125b-5p	-0.46	-0.60902	0.655642	3.51e-20	5.96e-18
Gm7120	ENSMUSG00000074634	mmu-miR-135a-5p	-0.46	-0.39128	0.762453	0.0202061	0.0716658
Slc22a4	ENSMUSG00000020334	mmu-miR-335-5p	-0.45	-0.578433	0.669691	0.0201769	0.0715834
Cryl1	ENSMUSG00000021947	mmu-miR-335-5p	-0.44	-1.11374	0.462094	5.98e-14	4.91e-12
1700007K13Rik	ENSMUSG00000026831	mmu-miR-125b-5p	-0.44	-0.697769	0.616525	0.00211949	0.0128406
Krba1	ENSMUSG00000042810	mmu-miR-135a-5p	-0.44	-0.353826	0.782506	0.00303513	0.0170859
A330050F15Rik	ENSMUSG00000091636	mmu-miR-335-5p	-0.43	-0.659752	0.632987	0.00109185	0.00761138
Ankrd10	ENSMUSG00000031508	mmu-miR-335-5p	-0.43	-0.627757	0.647182	2.69e-11	1.49e-09
Grhl1	ENSMUSG00000020656	mmu-miR-135a-5p	-0.43	-0.348145	0.785594	0.00420927	0.0221209
Fzd8	ENSMUSG00000036904	mmu-miR-100-5p	-0.42	-0.565383	0.675776	8.72e-08	2.34e-06
Mturn	ENSMUSG00000038065	mmu-miR-335-5p	-0.42	-0.474889	0.719522	7.47e-05	0.000841588
Srek1ip1	ENSMUSG00000021716	mmu-miR-335-5p	-0.42	-0.360171	0.779072	4.01e-05	0.000501193
Zdhhc3	ENSMUSG00000025786	mmu-miR-335-5p	-0.42	-0.347097	0.786165	0.000521369	0.00418583
Fkbp1b	ENSMUSG00000020635	mmu-miR-335-5p	-0.41	-0.721425	0.606498	4.67e-05	0.000567687
Pik3r2	ENSMUSG00000031834	mmu-miR-135a-5p	-0.41	-0.419173	0.747853	2.5e-07	6.07e-06
Zfyve1	ENSMUSG00000042628	mmu-miR-125b-5p	-0.41	-0.40108	0.757291	1.03e-09	4.17e-08
Peli3	ENSMUSG00000024901	mmu-miR-125b-5p	-0.4	-1.0063	0.497823	3.09e-16	3.47e-14
Fam117a	ENSMUSG00000038893	mmu-miR-125b-5p	-0.4	-0.699215	0.615907	4.93e-18	6.82e-16
Rora	ENSMUSG00000032238	mmu-miR-99a-5p	-0.4	-0.472826	0.720552	5.45e-11	2.84e-09
Plekha5	ENSMUSG00000030231	mmu-miR-135a-5p	-0.4	-0.458983	0.727499	7.05e-13	4.86e-11
Chp2	ENSMUSG00000030865	mmu-miR-135a-5p	-0.39	-1.14412	0.452466	7.98e-06	0.000125671
Efna2	ENSMUSG00000003070	mmu-miR-135a-5p	-0.39	-0.688726	0.620401	2.12e-06	4.04e-05
Abtb2	ENSMUSG00000032724	mmu-miR-335-5p	-0.39	-0.569705	0.673754	0.0121615	0.049326
Tcp11l2	ENSMUSG00000020034	mmu-miR-335-5p	-0.39	-0.481998	0.715986	0.00031474	0.00277884
Fuca2	ENSMUSG00000019810	mmu-miR-335-5p	-0.39	-0.404501	0.755498	0.000154061	0.00153506
Pcmtd1	ENSMUSG00000051285	mmu-miR-135a-5p	-0.39	-0.374966	0.771124	6.02e-06	9.84e-05
Cntrob	ENSMUSG00000032782	mmu-miR-125b-5p	-0.38	-1.50173	0.353129	2.55e-74	7.64e-71
Kcnb1	ENSMUSG00000050556	mmu-miR-135a-5p	-0.38	-0.417532	0.748704	2.39e-07	5.84e-06
Atg14	ENSMUSG00000037526	mmu-miR-135a-5p	-0.38	-0.351619	0.783704	0.000926542	0.006677
Lbh	ENSMUSG00000024063	mmu-miR-125b-5p	-0.36	-0.961596	0.513489	2.65e-44	2.2e-41
Nars2	ENSMUSG00000018995	mmu-miR-125b-5p	-0.36	-0.603287	0.658253	3.22e-11	1.77e-09
Tef	ENSMUSG00000022389	mmu-miR-99a-5p	-0.36	-0.530608	0.692263	0.00691183	0.0320522
Insm1	ENSMUSG00000068154	mmu-miR-99b-5p	-0.36	-0.420947	0.746934	2.59e-05	0.000344563
Scgn	ENSMUSG00000021337	mmu-miR-335-5p	-0.36	-0.372324	0.772537	7.62e-06	0.000120698
Tmod1	ENSMUSG00000028328	mmu-miR-135a-5p	-0.35	-1.12352	0.458973	6.29e-12	3.82e-10
A330050F15Rik	ENSMUSG00000091636	mmu-miR-135a-5p	-0.35	-0.659752	0.632987	0.00109185	0.00761138
Ceacam1	ENSMUSG00000074272	mmu-miR-125b-5p	-0.35	-0.611721	0.654415	0.000362884	0.00312964
Diras1	ENSMUSG00000043670	mmu-miR-125b-5p	-0.35	-0.588778	0.664906	9.24e-06	0.000142221
Vash1	ENSMUSG00000021256	mmu-miR-100-5p	-0.35	-0.559575	0.678502	0.000164281	0.00162391
Ikzf3	ENSMUSG00000018168	mmu-miR-135a-5p	-0.35	-0.547685	0.684117	0.000226209	0.00211023
Nckipsd	ENSMUSG00000032598	mmu-miR-135a-5p	-0.35	-0.374485	0.771381	1.15e-06	2.35e-05
Tmod1	ENSMUSG00000028328	mmu-miR-335-5p	-0.34	-1.12352	0.458973	6.29e-12	3.82e-10
Zfp92	ENSMUSG00000031374	mmu-miR-99b-5p	-0.34	-0.689468	0.620082	1.88e-08	5.78e-07
Ccng2	ENSMUSG00000029385	mmu-miR-135a-5p	-0.34	-0.590238	0.664233	6.13e-05	0.00071076
Pou6f1	ENSMUSG00000009739	mmu-miR-335-5p	-0.34	-0.489789	0.712129	0.000409	0.00344002
Gmnn	ENSMUSG00000006715	mmu-miR-335-5p	-0.34	-0.395186	0.760391	0.00683733	0.0317678
Ubtd1	ENSMUSG00000025171	mmu-miR-125b-5p	-0.34	-0.376657	0.77022	0.00324158	0.0179906
Tmem25	ENSMUSG00000002032	mmu-miR-125b-5p	-0.34	-0.352036	0.783478	0.00116024	0.00798018
Trpm2	ENSMUSG00000009292	mmu-miR-125b-5p	-0.33	-0.93143	0.524338	1.03e-09	4.17e-08
Lonrf1	ENSMUSG00000039633	mmu-miR-135a-5p	-0.33	-0.910883	0.531859	6.24e-14	5.1e-12
Prosc	ENSMUSG00000031485	mmu-miR-135a-5p	-0.33	-0.422177	0.746297	1.4e-09	5.49e-08
Slc6a17	ENSMUSG00000027894	mmu-miR-125b-5p	-0.32	-0.713024	0.61004	1.52e-09	5.93e-08
Jade2	ENSMUSG00000020387	mmu-miR-125b-5p	-0.32	-0.646001	0.639049	9.97e-08	2.63e-06
Net1	ENSMUSG00000021215	mmu-miR-135a-5p	-0.32	-0.62157	0.649963	2.75e-08	8.21e-07
Tcn2	ENSMUSG00000020432	mmu-miR-335-5p	-0.32	-0.418848	0.748022	8.43e-07	1.8e-05
Gm11992	ENSMUSG00000040978	mmu-miR-125b-5p	-0.31	-1.06107	0.479275	9.15e-11	4.61e-09
Gng7	ENSMUSG00000048240	mmu-miR-135a-5p	-0.31	-0.667731	0.629496	0.000515373	0.00414573
Ceacam1	ENSMUSG00000074272	mmu-miR-135a-5p	-0.31	-0.611721	0.654415	0.000362884	0.00312964
Rfk	ENSMUSG00000024712	mmu-miR-135a-5p	-0.31	-0.494098	0.710005	6.2e-11	3.2e-09
Grhl1	ENSMUSG00000020656	mmu-miR-335-5p	-0.31	-0.348145	0.785594	0.00420927	0.0221209
Gm11992	ENSMUSG00000040978	mmu-miR-335-5p	-0.3	-1.06107	0.479275	9.15e-11	4.61e-09
Elmod1	ENSMUSG00000041986	mmu-miR-135a-5p	-0.3	-0.729808	0.602984	6.56e-08	1.81e-06
Rab37	ENSMUSG00000020732	mmu-miR-125b-5p	-0.3	-0.66093	0.632471	5.08e-12	3.14e-10
Tbc1d4	ENSMUSG00000033083	mmu-miR-135a-5p	-0.3	-0.536923	0.689239	0.000683798	0.00522094
Gm9949	ENSMUSG00000054589	mmu-miR-135a-5p	-0.3	-0.514471	0.700049	0.0279251	0.0907915
Mr1	ENSMUSG00000026471	mmu-miR-335-5p	-0.3	-0.439612	0.737333	0.0158736	0.0602226
Optn	ENSMUSG00000026672	mmu-miR-335-5p	-0.3	-0.367504	0.775123	0.000292098	0.00261732
Cdx4	ENSMUSG00000031326	mmu-miR-335-5p	-0.29	-1.18421	0.440066	7.71e-08	2.08e-06
Entpd2	ENSMUSG00000015085	mmu-miR-125b-5p	-0.29	-0.99593	0.501412	1.02e-09	4.16e-08
Rgs16	ENSMUSG00000026475	mmu-miR-135a-5p	-0.29	-0.644102	0.639891	0.000124042	0.0012777
St6galnac6	ENSMUSG00000026811	mmu-miR-125b-5p	-0.29	-0.442778	0.735717	0.000123113	0.00127163
Adarb1	ENSMUSG00000020262	mmu-miR-335-5p	-0.29	-0.4215	0.746648	0.000224926	0.00210109
Coq10a	ENSMUSG00000039914	mmu-miR-335-5p	-0.29	-0.361859	0.778161	5.87e-05	0.00068527
Slc6a19	ENSMUSG00000021565	mmu-miR-135a-5p	-0.28	-2.43417	0.18503	2.98e-50	2.97e-47
Pamr1	ENSMUSG00000027188	mmu-miR-125b-5p	-0.28	-0.614984	0.652937	9.03e-07	1.91e-05
Fuca2	ENSMUSG00000019810	mmu-miR-135a-5p	-0.28	-0.404501	0.755498	0.000154061	0.00153506
Cdnf	ENSMUSG00000039496	mmu-miR-335-5p	-0.28	-0.381692	0.767537	0.0244275	0.0824512
Arhgef6	ENSMUSG00000031133	mmu-miR-135a-5p	-0.28	-0.376387	0.770364	0.0288388	0.0929671
Shisa2	ENSMUSG00000044461	mmu-miR-335-5p	-0.27	-1.03133	0.489259	3.15e-14	2.81e-12
Fbxo27	ENSMUSG00000037463	mmu-miR-125b-5p	-0.27	-0.938331	0.521836	7.13e-08	1.95e-06
Ypel4	ENSMUSG00000034059	mmu-miR-125b-5p	-0.27	-0.910207	0.532109	2.04e-08	6.2e-07
Tspan33	ENSMUSG00000001763	mmu-miR-135a-5p	-0.27	-0.697379	0.616691	3.34e-20	5.79e-18
Dnaja4	ENSMUSG00000032285	mmu-miR-135a-5p	-0.27	-0.690565	0.619611	7.61e-10	3.2e-08
Tle3	ENSMUSG00000032280	mmu-miR-135a-5p	-0.27	-0.647301	0.638473	1.5e-06	2.99e-05
Dcun1d4	ENSMUSG00000051674	mmu-miR-135a-5p	-0.27	-0.471933	0.720998	7.26e-10	3.06e-08
Spr	ENSMUSG00000033735	mmu-miR-335-5p	-0.27	-0.342606	0.788615	0.00162463	0.0104124
1700019D03Rik	ENSMUSG00000043629	mmu-miR-100-5p	-0.26	-0.574197	0.67166	3.14e-13	2.27e-11
Neu2	ENSMUSG00000079434	mmu-miR-335-5p	-0.26	-0.478418	0.717764	0.0307187	0.097354
Gemin8	ENSMUSG00000040621	mmu-miR-335-5p	-0.26	-0.470323	0.721803	0.000210591	0.00198738
Xk	ENSMUSG00000015342	mmu-miR-125b-5p	-0.26	-0.456061	0.728974	0.000187213	0.00180263
Ankrd37	ENSMUSG00000050914	mmu-miR-135a-5p	-0.26	-0.384165	0.766222	0.0204798	0.0724593
Sh3pxd2a	ENSMUSG00000053617	mmu-miR-100-5p	-0.26	-0.338644	0.790784	0.000856526	0.0062508
Nek10	ENSMUSG00000042567	mmu-miR-125b-5p	-0.25	-0.64821	0.638072	0.00995507	0.0421617
Ankrd13b	ENSMUSG00000037907	mmu-miR-125b-5p	-0.25	-0.580108	0.668914	3.73e-05	0.000469242
Tbc1d4	ENSMUSG00000033083	mmu-miR-125b-5p	-0.25	-0.536923	0.689239	0.000683798	0.00522094
Maneal	ENSMUSG00000042763	mmu-miR-125b-5p	-0.25	-0.519802	0.697468	3.73e-11	2.02e-09
Sun2	ENSMUSG00000042524	mmu-miR-335-5p	-0.25	-0.437635	0.738344	8.91e-05	0.000972222
Cbr1	ENSMUSG00000051483	mmu-miR-335-5p	-0.25	-0.424243	0.74523	3.79e-09	1.37e-07
Zfp667	ENSMUSG00000054893	mmu-miR-335-5p	-0.25	-0.386423	0.765024	0.00060827	0.00473254
Haghl	ENSMUSG00000061046	mmu-miR-335-5p	-0.25	-0.374556	0.771343	0.0023236	0.0139193
Wbp2	ENSMUSG00000034341	mmu-miR-335-5p	-0.25	-0.362794	0.777657	8.01e-10	3.33e-08
Prkg2	ENSMUSG00000029334	mmu-miR-135a-5p	-0.24	-1.71078	0.305494	5e-12	3.1e-10
Nckap5	ENSMUSG00000049690	mmu-miR-335-5p	-0.24	-0.583631	0.667282	0.0206116	0.0727816
Trp53i11	ENSMUSG00000068735	mmu-miR-100-5p	-0.24	-0.551727	0.682203	7.45e-07	1.62e-05
Mtif3	ENSMUSG00000016510	mmu-miR-335-5p	-0.24	-0.358639	0.7799	3.87e-05	0.000485286
Uhrf1bp1	ENSMUSG00000039512	mmu-miR-135a-5p	-0.24	-0.334941	0.792816	4.1e-06	7.11e-05
Fam217b	ENSMUSG00000070476	mmu-miR-125b-5p	-0.23	-0.972449	0.50964	4.34e-14	3.77e-12
Lpar2	ENSMUSG00000031861	mmu-miR-335-5p	-0.23	-0.928668	0.525343	1.8e-07	4.51e-06
Zfp346	ENSMUSG00000021481	mmu-miR-335-5p	-0.23	-0.886636	0.540874	1.33e-20	2.37e-18
Itgb8	ENSMUSG00000025321	mmu-miR-335-5p	-0.23	-0.872629	0.546151	3.85e-09	1.38e-07
Grk5	ENSMUSG00000003228	mmu-miR-135a-5p	-0.23	-0.84906	0.555146	9.91e-21	1.81e-18
4921536K21Rik	ENSMUSG00000020434	mmu-miR-135a-5p	-0.23	-0.727532	0.603936	0.00037426	0.00321269
D3Ertd751e	ENSMUSG00000025766	mmu-miR-335-5p	-0.23	-0.657604	0.63393	1.01e-11	6.04e-10
Btg2	ENSMUSG00000020423	mmu-miR-125b-5p	-0.23	-0.475379	0.719278	4.26e-06	7.35e-05
Ccdc91	ENSMUSG00000030301	mmu-miR-335-5p	-0.23	-0.447622	0.733251	2.04e-09	7.64e-08
Nqo1	ENSMUSG00000003849	mmu-miR-125b-5p	-0.23	-0.428446	0.743062	0.00602417	0.0287969
Pafah2	ENSMUSG00000037366	mmu-miR-335-5p	-0.23	-0.364433	0.776774	0.000461032	0.0037798
Lmx1b	ENSMUSG00000038765	mmu-miR-99a-5p	-0.22	-0.793804	0.576821	1.64e-10	7.96e-09
Vash1	ENSMUSG00000021256	mmu-miR-335-5p	-0.22	-0.559575	0.678502	0.000164281	0.00162391
Trim66	ENSMUSG00000031026	mmu-miR-100-5p	-0.22	-0.502401	0.705931	0.000778087	0.00576957
Hist2h2be	ENSMUSG00000068854	mmu-miR-135a-5p	-0.22	-0.392113	0.762013	4.25e-05	0.000527459
Lpin1	ENSMUSG00000020593	mmu-miR-100-5p	-0.22	-0.377017	0.770028	7.9e-05	0.000880736
Megf9	ENSMUSG00000039270	mmu-miR-135a-5p	-0.22	-0.352647	0.783146	1.74e-06	3.41e-05
Vash1	ENSMUSG00000021256	mmu-miR-125b-5p	-0.21	-0.559575	0.678502	0.000164281	0.00162391
Mx2	ENSMUSG00000023341	mmu-miR-125b-5p	-0.21	-0.538261	0.6886	0.017668	0.0652487
Plekhg5	ENSMUSG00000039713	mmu-miR-335-5p	-0.21	-0.521621	0.696589	9.7e-06	0.000148539
Inpp4a	ENSMUSG00000026113	mmu-miR-135a-5p	-0.21	-0.443527	0.735334	2.69e-06	4.95e-05
Zfp612	ENSMUSG00000044676	mmu-miR-135a-5p	-0.21	-0.405467	0.754992	0.000424972	0.00354246
Wdr81	ENSMUSG00000045374	mmu-miR-125b-5p	-0.21	-0.388527	0.763909	3.18e-09	1.16e-07
Sppl2b	ENSMUSG00000035206	mmu-miR-135a-5p	-0.21	-0.349989	0.78459	0.0126275	0.0508025
Tmem63a	ENSMUSG00000026519	mmu-miR-335-5p	-0.21	-0.326421	0.797512	0.00135801	0.00904489
Tbc1d24	ENSMUSG00000036473	mmu-miR-335-5p	-0.2	-1.3781	0.384725	1.15e-51	1.32e-48
N4bp2l1	ENSMUSG00000041132	mmu-miR-135a-5p	-0.2	-1.16207	0.44687	8.27e-28	2.75e-25
Vegfb	ENSMUSG00000024962	mmu-miR-125b-5p	-0.2	-0.955984	0.51549	9.77e-46	8.59e-43
Slc35f1	ENSMUSG00000038602	mmu-miR-135a-5p	-0.2	-0.655949	0.634658	2.84e-07	6.76e-06
Hist2h4	ENSMUSG00000091405	mmu-miR-135a-5p	-0.2	-0.618064	0.651545	0.0163881	0.0615883
Pla2g2f	ENSMUSG00000028749	mmu-miR-125b-5p	-0.2	-0.574889	0.671338	3.38e-22	6.92e-20
Rpusd1	ENSMUSG00000041199	mmu-miR-135a-5p	-0.2	-0.528494	0.693278	4.18e-09	1.49e-07
Frzb	ENSMUSG00000027004	mmu-miR-135a-5p	-0.2	-0.519753	0.697491	0.001314	0.00880708
Pou6f1	ENSMUSG00000009739	mmu-miR-335-5p	-0.2	-0.489789	0.712129	0.000409	0.00344002
Abat	ENSMUSG00000057880	mmu-miR-335-5p	-0.2	-0.45618	0.728914	3.38e-07	7.95e-06
Rps6ka5	ENSMUSG00000021180	mmu-miR-135a-5p	-0.2	-0.455625	0.729194	0.00101181	0.00717044
Nudt16	ENSMUSG00000032565	mmu-miR-335-5p	-0.2	-0.45348	0.730279	5.37e-07	1.22e-05
Scnn1b	ENSMUSG00000030873	mmu-miR-335-5p	-0.2	-0.438687	0.737806	0.000108111	0.00114354
Taco1	ENSMUSG00000001983	mmu-miR-335-5p	-0.2	-0.362887	0.777607	0.000290914	0.00260985
Cd164	ENSMUSG00000019818	mmu-miR-335-5p	-0.2	-0.325265	0.798152	0.0027444	0.0158126
Nek5	ENSMUSG00000037738	mmu-miR-335-5p	-0.19	-1.16163	0.447008	3.81e-10	1.73e-08
Dock10	ENSMUSG00000038608	mmu-miR-335-5p	-0.19	-0.98442	0.505429	4.15e-14	3.63e-12
Fam189a2	ENSMUSG00000071604	mmu-miR-335-5p	-0.19	-0.779185	0.582696	1.34e-05	0.000196842
9130230L23Rik	ENSMUSG00000054598	mmu-miR-135a-5p	-0.19	-0.704347	0.61372	0.00257628	0.0150587
Esyt1	ENSMUSG00000025366	mmu-miR-125b-5p	-0.19	-0.689836	0.619924	3.7e-26	1.11e-23
Galc	ENSMUSG00000021003	mmu-miR-135a-5p	-0.19	-0.671646	0.62779	9.03e-10	3.73e-08
B3galt1	ENSMUSG00000034780	mmu-miR-135a-5p	-0.19	-0.629915	0.646215	0.00244923	0.014486
Cyp2u1	ENSMUSG00000027983	mmu-miR-335-5p	-0.19	-0.514259	0.700153	0.00286606	0.0163719
Ttc38	ENSMUSG00000035944	mmu-miR-125b-5p	-0.19	-0.483548	0.715216	3.5e-08	1.03e-06
Gemin8	ENSMUSG00000040621	mmu-miR-135a-5p	-0.19	-0.470323	0.721803	0.000210591	0.00198738
Pomgnt2	ENSMUSG00000066235	mmu-miR-335-5p	-0.19	-0.449657	0.732217	6.38e-09	2.16e-07
Kdm2b	ENSMUSG00000029475	mmu-miR-335-5p	-0.19	-0.369239	0.774191	0.0202658	0.0718265
Lgi1	ENSMUSG00000067242	mmu-miR-135a-5p	-0.18	-1.40435	0.377789	4.18e-84	2.08e-80
Gcgr	ENSMUSG00000025127	mmu-miR-135a-5p	-0.18	-1.37057	0.386739	1.55e-08	4.84e-07
Wnt5b	ENSMUSG00000030170	mmu-miR-335-5p	-0.18	-1.11025	0.463213	6.63e-07	1.46e-05
Itgb8	ENSMUSG00000025321	mmu-miR-135a-5p	-0.18	-0.872629	0.546151	3.85e-09	1.38e-07
Lancl3	ENSMUSG00000047344	mmu-miR-335-5p	-0.18	-0.806475	0.571777	1.78e-06	3.48e-05
Ppp1r3c	ENSMUSG00000067279	mmu-miR-135a-5p	-0.18	-0.722997	0.605837	0.000487542	0.00395592
Zkscan16	ENSMUSG00000038630	mmu-miR-100-5p	-0.18	-0.669738	0.628621	1.32e-07	3.41e-06
Cdh4	ENSMUSG00000000305	mmu-miR-100-5p	-0.18	-0.607244	0.65645	3.05e-06	5.57e-05
F13a1	ENSMUSG00000039109	mmu-miR-335-5p	-0.18	-0.562358	0.677194	0.0242053	0.0820753
Nrxn1	ENSMUSG00000024109	mmu-miR-335-5p	-0.18	-0.492945	0.710573	7.79e-07	1.68e-05
Rara	ENSMUSG00000037992	mmu-miR-135a-5p	-0.18	-0.421577	0.746608	0.00162981	0.0104366
Tspyl4	ENSMUSG00000039485	mmu-miR-335-5p	-0.18	-0.42011	0.747368	4.9e-07	1.12e-05
Cdnf	ENSMUSG00000039496	mmu-miR-125b-5p	-0.18	-0.381692	0.767537	0.0244275	0.0824512
Stat6	ENSMUSG00000002147	mmu-miR-135a-5p	-0.18	-0.347951	0.785699	0.00278369	0.0159896
Flywch1	ENSMUSG00000040097	mmu-miR-135a-5p	-0.18	-0.347116	0.786154	2.85e-09	1.05e-07
Hic2	ENSMUSG00000050240	mmu-miR-135a-5p	-0.18	-0.330575	0.79522	0.0242008	0.0820753
Aqp4	ENSMUSG00000024411	mmu-miR-135a-5p	-0.17	-1.73918	0.299539	1.92e-25	5.4e-23
Pigr	ENSMUSG00000026417	mmu-miR-135a-5p	-0.17	-1.50655	0.351951	5.32e-11	2.79e-09
Cdx4	ENSMUSG00000031326	mmu-miR-135a-5p	-0.17	-1.18421	0.440066	7.71e-08	2.08e-06
Rnf157	ENSMUSG00000052949	mmu-miR-135a-5p	-0.17	-1.09672	0.467577	8.67e-33	4.05e-30
Arhgef37	ENSMUSG00000045094	mmu-miR-135a-5p	-0.17	-0.614845	0.653	2.38e-05	0.000319863
Rap1gap2	ENSMUSG00000038807	mmu-miR-135a-5p	-0.17	-0.587288	0.665593	1.12e-10	5.51e-09
Tef	ENSMUSG00000022389	mmu-miR-335-5p	-0.17	-0.530608	0.692263	0.00691183	0.0320522
Mfsd9	ENSMUSG00000041945	mmu-miR-135a-5p	-0.17	-0.487449	0.713285	0.00383367	0.0204636
Sspn	ENSMUSG00000030255	mmu-miR-135a-5p	-0.17	-0.439578	0.73735	7.87e-05	0.000878714
Lrrn1	ENSMUSG00000034648	mmu-miR-135a-5p	-0.17	-0.4269	0.743858	2.55e-07	6.2e-06
Coq4	ENSMUSG00000026798	mmu-miR-135a-5p	-0.17	-0.379576	0.768664	0.000523155	0.00419253
Pigr	ENSMUSG00000026417	mmu-miR-335-5p	-0.16	-1.50655	0.351951	5.32e-11	2.79e-09
Psd4	ENSMUSG00000026979	mmu-miR-125b-5p	-0.16	-1.48455	0.357359	8.45e-29	2.94e-26
Ogdhl	ENSMUSG00000021913	mmu-miR-335-5p	-0.16	-1.17931	0.441563	1.28e-27	4.15e-25
Grem2	ENSMUSG00000050069	mmu-miR-335-5p	-0.16	-0.994393	0.501947	1.2e-05	0.000179205
Rhbdl3	ENSMUSG00000017692	mmu-miR-125b-5p	-0.16	-0.902565	0.534935	2.1e-09	7.85e-08
Ivd	ENSMUSG00000027332	mmu-miR-135a-5p	-0.16	-0.832174	0.561682	8.64e-25	2.27e-22
Gng7	ENSMUSG00000048240	mmu-miR-335-5p	-0.16	-0.667731	0.629496	0.000515373	0.00414573
Ppp1r1a	ENSMUSG00000022490	mmu-miR-335-5p	-0.16	-0.59602	0.661577	5.97e-05	0.000695105
Slc6a8	ENSMUSG00000019558	mmu-miR-135a-5p	-0.16	-0.572814	0.672304	9.12e-08	2.44e-06
Tef	ENSMUSG00000022389	mmu-miR-125b-5p	-0.16	-0.530608	0.692263	0.00691183	0.0320522
Rsad2	ENSMUSG00000020641	mmu-miR-135a-5p	-0.16	-0.514977	0.699804	0.00136833	0.00909033
Lpgat1	ENSMUSG00000026623	mmu-miR-135a-5p	-0.16	-0.503415	0.705435	2.39e-07	5.84e-06
Atp2a2	ENSMUSG00000029467	mmu-miR-135a-5p	-0.16	-0.47345	0.72024	0.000178637	0.00173935
Rora	ENSMUSG00000032238	mmu-miR-135a-5p	-0.16	-0.472826	0.720552	5.45e-11	2.84e-09
Sgsm3	ENSMUSG00000042303	mmu-miR-125b-5p	-0.16	-0.439732	0.737272	2.58e-10	1.2e-08
Hist1h1c	ENSMUSG00000036181	mmu-miR-135a-5p	-0.16	-0.387306	0.764556	0.00320133	0.0177936
Bid	ENSMUSG00000004446	mmu-miR-335-5p	-0.16	-0.363869	0.777078	0.0190031	0.0688366
Zfp629	ENSMUSG00000045639	mmu-miR-135a-5p	-0.16	-0.331759	0.794567	6.16e-07	1.38e-05
Ica1l	ENSMUSG00000026018	mmu-miR-335-5p	-0.15	-1.43267	0.370443	1.79e-18	2.55e-16
Peli3	ENSMUSG00000024901	mmu-miR-135a-5p	-0.15	-1.0063	0.497823	3.09e-16	3.47e-14
Cux2	ENSMUSG00000042589	mmu-miR-135a-5p	-0.15	-0.947229	0.518628	6.88e-22	1.35e-19
Fndc5	ENSMUSG00000001334	mmu-miR-135a-5p	-0.15	-0.888121	0.540318	1.1e-07	2.89e-06
Lmx1b	ENSMUSG00000038765	mmu-miR-135a-5p	-0.15	-0.793804	0.576821	1.64e-10	7.96e-09
Mapt	ENSMUSG00000018411	mmu-miR-125b-5p	-0.15	-0.726171	0.604506	1.36e-13	1.04e-11
Rgs7bp	ENSMUSG00000021719	mmu-miR-335-5p	-0.15	-0.68906	0.620258	0.000114571	0.00119998
Abca1	ENSMUSG00000015243	mmu-miR-135a-5p	-0.15	-0.624739	0.648537	5.55e-08	1.57e-06
Stard8	ENSMUSG00000031216	mmu-miR-135a-5p	-0.15	-0.563415	0.676699	5.96e-05	0.000693847
1810043G02Rik	ENSMUSG00000020284	mmu-miR-135a-5p	-0.15	-0.531527	0.691822	1.58e-10	7.71e-09
Cyp2u1	ENSMUSG00000027983	mmu-miR-135a-5p	-0.15	-0.514259	0.700153	0.00286606	0.0163719
Txndc16	ENSMUSG00000021830	mmu-miR-135a-5p	-0.15	-0.505658	0.704339	4.77e-14	4.1e-12
Cx3cr1	ENSMUSG00000052336	mmu-miR-135a-5p	-0.15	-0.495412	0.709359	0.0142027	0.0554238
Cyp39a1	ENSMUSG00000023963	mmu-miR-135a-5p	-0.15	-0.483521	0.71523	0.00678427	0.0315979
Twsg1	ENSMUSG00000024098	mmu-miR-135a-5p	-0.15	-0.461889	0.726035	8.56e-13	5.87e-11
Xk	ENSMUSG00000015342	mmu-miR-335-5p	-0.15	-0.456061	0.728974	0.000187213	0.00180263
Hist2h2be	ENSMUSG00000068854	mmu-miR-335-5p	-0.15	-0.392113	0.762013	4.25e-05	0.000527459
Sh3d19	ENSMUSG00000028082	mmu-miR-335-5p	-0.15	-0.379156	0.768887	9.72e-09	3.12e-07
Tmem50b	ENSMUSG00000022964	mmu-miR-125b-5p	-0.15	-0.375893	0.770628	7.29e-08	1.98e-06
Lace1	ENSMUSG00000038302	mmu-miR-135a-5p	-0.15	-0.369046	0.774294	3.86e-05	0.000484583
Th	ENSMUSG00000000214	mmu-miR-335-5p	-0.14	-2.86356	0.137399	3.58e-88	5.35e-84
Phyhip	ENSMUSG00000003469	mmu-miR-125b-5p	-0.14	-1.52848	0.346643	1.78e-37	1.11e-34
Xylb	ENSMUSG00000035769	mmu-miR-125b-5p	-0.14	-0.668558	0.629135	1.72e-05	0.000241157
Prkar2b	ENSMUSG00000002997	mmu-miR-135a-5p	-0.14	-0.661817	0.632082	8.25e-09	2.73e-07
Bcl7a	ENSMUSG00000029438	mmu-miR-335-5p	-0.14	-0.60969	0.655338	2.32e-08	7.01e-07
Mx1	ENSMUSG00000000386	mmu-miR-125b-5p	-0.14	-0.539694	0.687917	0.0159284	0.0603331
D930048N14Rik	ENSMUSG00000052563	mmu-miR-135a-5p	-0.14	-0.535344	0.689994	0.0111305	0.0460309
Lpgat1	ENSMUSG00000026623	mmu-miR-335-5p	-0.14	-0.503415	0.705435	2.39e-07	5.84e-06
Vsnl1	ENSMUSG00000054459	mmu-miR-135a-5p	-0.14	-0.447686	0.733218	0.0301628	0.0961016
Mr1	ENSMUSG00000026471	mmu-miR-135a-5p	-0.14	-0.439612	0.737333	0.0158736	0.0602226
Prosc	ENSMUSG00000031485	mmu-miR-335-5p	-0.14	-0.422177	0.746297	1.4e-09	5.49e-08
Brsk2	ENSMUSG00000053046	mmu-miR-335-5p	-0.14	-0.362779	0.777665	0.00544394	0.0267913
Zc2hc1c	ENSMUSG00000045064	mmu-miR-335-5p	-0.14	-0.352803	0.783061	8.55e-05	0.000943524
Daglb	ENSMUSG00000039206	mmu-miR-125b-5p	-0.14	-0.348306	0.785506	0.000145207	0.00146047
Rnf114	ENSMUSG00000006418	mmu-miR-335-5p	-0.14	-0.338313	0.790966	6.57e-05	0.000756444
Galnt9	ENSMUSG00000033316	mmu-miR-335-5p	-0.13	-1.25133	0.420059	4.47e-12	2.82e-10
Fbxo32	ENSMUSG00000022358	mmu-miR-335-5p	-0.13	-1.02064	0.492897	2.8e-12	1.84e-10
Ky	ENSMUSG00000035606	mmu-miR-335-5p	-0.13	-0.99826	0.500603	1.97e-09	7.42e-08
Lrguk	ENSMUSG00000056215	mmu-miR-335-5p	-0.13	-0.872728	0.546113	5.14e-11	2.74e-09
Lancl3	ENSMUSG00000047344	mmu-miR-135a-5p	-0.13	-0.806475	0.571777	1.78e-06	3.48e-05
Jam2	ENSMUSG00000053062	mmu-miR-335-5p	-0.13	-0.76095	0.590108	1e-05	0.000152616
Fbxo40	ENSMUSG00000047746	mmu-miR-125b-5p	-0.13	-0.711363	0.610743	0.00519443	0.0259305
Msln	ENSMUSG00000063011	mmu-miR-335-5p	-0.13	-0.655496	0.634857	0.0110954	0.0459126
Tbc1d30	ENSMUSG00000052302	mmu-miR-135a-5p	-0.13	-0.636185	0.643412	4.89e-19	7.16e-17
Snx30	ENSMUSG00000028385	mmu-miR-125b-5p	-0.13	-0.586646	0.665889	9.17e-14	7.29e-12
Smug1	ENSMUSG00000036061	mmu-miR-125b-5p	-0.13	-0.551608	0.68226	0.0163038	0.0613369
Trp53inp1	ENSMUSG00000028211	mmu-miR-135a-5p	-0.13	-0.491536	0.711267	4.28e-05	0.000529982
Slc8a2	ENSMUSG00000030376	mmu-miR-335-5p	-0.13	-0.412212	0.75147	0.0151273	0.0580769
Ahcyl2	ENSMUSG00000029772	mmu-miR-125b-5p	-0.13	-0.37545	0.770865	5.65e-08	1.59e-06
Ppp1r3d	ENSMUSG00000049999	mmu-miR-125b-5p	-0.12	-1.36707	0.387677	4.39e-27	1.37e-24
Tgfbr3	ENSMUSG00000029287	mmu-miR-335-5p	-0.12	-0.549499	0.683257	0.00117484	0.00806207
Akap6	ENSMUSG00000061603	mmu-miR-135a-5p	-0.12	-0.519392	0.697666	0.000169531	0.00166152
Cx3cr1	ENSMUSG00000052336	mmu-miR-335-5p	-0.12	-0.495412	0.709359	0.0142027	0.0554238
Prune2	ENSMUSG00000039126	mmu-miR-135a-5p	-0.12	-0.428594	0.742985	0.000674202	0.00516221
2310067B10Rik	ENSMUSG00000020747	mmu-miR-335-5p	-0.12	-0.423297	0.745719	2.19e-11	1.22e-09
Zfyve1	ENSMUSG00000042628	mmu-miR-135a-5p	-0.12	-0.40108	0.757291	1.03e-09	4.17e-08
Ahcyl2	ENSMUSG00000029772	mmu-miR-335-5p	-0.12	-0.37545	0.770865	5.65e-08	1.59e-06
Ikzf2	ENSMUSG00000025997	mmu-miR-335-5p	-0.12	-0.36922	0.774201	0.00152259	0.00992441
Irak2	ENSMUSG00000060477	mmu-miR-335-5p	-0.12	-0.363104	0.77749	0.00399853	0.0212148
Asb11	ENSMUSG00000031382	mmu-miR-335-5p	-0.11	-2.73108	0.150613	1.07e-29	4.22e-27
Fam134b	ENSMUSG00000022270	mmu-miR-335-5p	-0.11	-0.799548	0.574529	7.87e-09	2.63e-07
Dusp18	ENSMUSG00000047205	mmu-miR-125b-5p	-0.11	-0.731312	0.602356	6.49e-17	7.88e-15
Cldn4	ENSMUSG00000047501	mmu-miR-335-5p	-0.11	-0.716755	0.608464	0.000165036	0.00163029
Dzip1l	ENSMUSG00000037784	mmu-miR-335-5p	-0.11	-0.589309	0.664661	3.67e-05	0.000463117
Aifm2	ENSMUSG00000020085	mmu-miR-335-5p	-0.11	-0.516826	0.698908	4.94e-06	8.32e-05
Fam83d	ENSMUSG00000027654	mmu-miR-335-5p	-0.11	-0.459329	0.727325	0.0238702	0.0813665
Optn	ENSMUSG00000026672	mmu-miR-135a-5p	-0.11	-0.367504	0.775123	0.000292098	0.00261732
Hipk2	ENSMUSG00000061436	mmu-miR-335-5p	-0.11	-0.361428	0.778394	4.34e-06	7.46e-05
Shisa2	ENSMUSG00000044461	mmu-miR-135a-5p	-0.1	-1.03133	0.489259	3.15e-14	2.81e-12
Nabp1	ENSMUSG00000026107	mmu-miR-335-5p	-0.1	-1.00864	0.497014	1.07e-15	1.15e-13
Lonrf1	ENSMUSG00000039633	mmu-miR-335-5p	-0.1	-0.910883	0.531859	6.24e-14	5.1e-12
Upk3a	ENSMUSG00000022435	mmu-miR-135a-5p	-0.1	-0.910745	0.53191	2.83e-09	1.04e-07
Six4	ENSMUSG00000034460	mmu-miR-135a-5p	-0.1	-0.896052	0.537355	5.39e-10	2.35e-08
Pgf	ENSMUSG00000004791	mmu-miR-335-5p	-0.1	-0.80306	0.573132	6.25e-06	0.000101722
Mapt	ENSMUSG00000018411	mmu-miR-135a-5p	-0.1	-0.726171	0.604506	1.36e-13	1.04e-11
Fbxl21	ENSMUSG00000035509	mmu-miR-335-5p	-0.1	-0.718906	0.607558	1.94e-05	0.000269267
9130230L23Rik	ENSMUSG00000054598	mmu-miR-335-5p	-0.1	-0.704347	0.61372	0.00257628	0.0150587
Fmo2	ENSMUSG00000040170	mmu-miR-335-5p	-0.1	-0.67139	0.627901	0.00141343	0.00932676
Xylb	ENSMUSG00000035769	mmu-miR-135a-5p	-0.1	-0.668558	0.629135	1.72e-05	0.000241157
Echdc3	ENSMUSG00000039063	mmu-miR-335-5p	-0.1	-0.645033	0.639478	5.83e-06	9.57e-05
Alox8	ENSMUSG00000020891	mmu-miR-335-5p	-0.1	-0.631682	0.645424	0.000816392	0.00599302
Ttc9	ENSMUSG00000042734	mmu-miR-135a-5p	-0.1	-0.615285	0.652801	1.21e-08	3.85e-07
Svip	ENSMUSG00000074093	mmu-miR-135a-5p	-0.1	-0.611606	0.654468	2.32e-07	5.7e-06
Ret	ENSMUSG00000030110	mmu-miR-335-5p	-0.1	-0.553998	0.68113	0.000166052	0.00163925
Acsl6	ENSMUSG00000020333	mmu-miR-125b-5p	-0.1	-0.506093	0.704127	7.74e-05	0.00086737
Serac1	ENSMUSG00000015659	mmu-miR-135a-5p	-0.1	-0.497576	0.708296	0.000170195	0.00166693
Rps6ka5	ENSMUSG00000021180	mmu-miR-335-5p	-0.1	-0.455625	0.729194	0.00101181	0.00717044
Sgsm3	ENSMUSG00000042303	mmu-miR-135a-5p	-0.1	-0.439732	0.737272	2.58e-10	1.2e-08
Man2a2	ENSMUSG00000038886	mmu-miR-125b-5p	-0.1	-0.434194	0.740107	2.21e-07	5.44e-06
Cdc37l1	ENSMUSG00000024780	mmu-miR-335-5p	-0.1	-0.362954	0.777571	1.01e-06	2.12e-05
Slc36a1	ENSMUSG00000020261	mmu-miR-335-5p	-0.1	-0.362425	0.777856	0.000409568	0.00344286
Tmem63a	ENSMUSG00000026519	mmu-miR-125b-5p	-0.1	-0.326421	0.797512	0.00135801	0.00904489

## Sheet: Supp Table 4 
Supplemental Table 4. Gene ontology analysis of predicted targets of downregulated miRNAs that are upregulated in βAMPKdKO islets (genes in Supplemental Table 2-UpTargets). P-value was computed by Fisher's exact test. Adjusted P-value was obtained with the Benjamini-Hochberg method for correction for multiple hypothesis. Z-score uses a modification to Fisher's exact test that computes a deviation…
Term	P-value	Adjusted P-value	Z-score	Genes	MiRNAs
angiogenesis (GO:0001525)	1.326e-05	0.0103329	-3.75265	ACVRL1;ENPEP;CALCRL;ANXA2;HEY1;LEPR;MYH9;ADAM8;NRCAM;PLXDC1;FGFR2;EPHB4	miR-34b-3p,miR-34b-5p,miR-378a-3p,miR-670-5p,miR-96-5p
positive regulation of endothelial cell migration (GO:0010595)	2.10645e-05	0.0103329	-2.84543	EDN1;SPARC;ANXA3;ITGB3;WNT5A;THBS1;ETS1;SASH1	miR-184-3p,miR-34b-3p,miR-34b-5p,miR-378a-3p,miR-670-5p,miR-96-5p
adherens junction organization (GO:0034332)	2.69541e-05	0.0103329	-3.01174	CDH6;CDH5;CADM3;CADM1;CDH13;CDH9;RAB8B	miR-31-3p,miR-34b-5p,miR-378a-3p,miR-670-5p,miR-96-5p
bone development (GO:0060348)	4.4138e-05	0.0103329	-2.46329	SH3PXD2B;STC1;SULF1;FGFR2;SULF2	miR-34b-3p,miR-378a-3p,miR-670-5p,miR-96-5p
positive regulation of smooth muscle cell proliferation (GO:0048661)	4.57798e-05	0.0103329	-2.48288	EDN1;PDGFB;CDH13;IGF1;THBS1;EREG	miR-31a-3p,miR-34b-3p,miR-378a-3p.,miR-670-5p
platelet degranulation (GO:0002576)	4.67198e-05	0.0103329	-2.84961	SPARC;TGFB3;ITGB3;PCDH7;PLEK;PDGFB;RAB27B;IGF1;LHFPL2;THBS1;MANF;CD36;FAM3C	miR-184-3p,miR-31-3p,miR-34b-3p,miR-34b-5p,miR-378a-3p,miR-670-5p
extracellular matrix organization (GO:0030198)	5.7299e-05	0.0108623	-2.8629	SPARC;COL13A1;ITGB3;PDGFB;BGN;THBS1;LOXL1;HAPLN1;ADAM19;LOX;COL4A2;PXDN;ADAM12;ITGA7	miR-184-3p,miR-31-3p,miR-34b-3p,miR-34b-5p,miR-34c-5p,miR-378a-3p,miR-670-5p,miR-96-5p
positive regulation of cell migration (GO:0030335)	6.67915e-05	0.011079	-2.99432	PDGFRA;CEMIP;EDN1;PDGFB;IGF1;THBS1;CYR61;IGF1R;TIAM1;DAB2;SNAI1;CCL3;HAS2;CDH13	miR-184-3p,miR-31-3p,miR-34b-3p,miR-34b-5p,miR-34c-5p,miR-378a-3p,miR-670-5p,miR-96-5p
positive regulation of DNA replication (GO:0045740)	9.36068e-05	0.0138018	-2.77795	PDGFRA;TGFB3;PDGFB;IGF1;EREG;IGF1R	miR-34b-3p,miR-34b-3p,miR-378a-3p,miR-670-5p,miR-96-5p
glomerular filtration (GO:0003094)	0.000120379	0.0145221	-2.82847	MYO1E;SULF1;CD34;SULF2	miR-34b-3p,miR-34b-5p,miR-670-5p
embryonic skeletal system development (GO:0048706)	0.000120379	0.0145221	-2.48036	WNT5A;SULF1;PCSK5;SULF2	miR-34b-3p,miR-670-5p,miR-96-5p
regulation of fibroblast growth factor receptor signaling pathway (GO:0040036)	0.000221773	0.0210209	1.25655	SULF1;DUSP6;FGFR2	miR-34b-3p,miR-670-5p
negative regulation of plasminogen activation (GO:0010757)	0.000221773	0.0210209	1.7422	SERPINE2;CTSZ;THBS1	miR-31-3p,miR-378a-3p,miR-670-5p
establishment of epithelial cell apical/basal polarity (GO:0045198)	0.000221773	0.0210209	2.00536	RAP2A;MSN;EZR	miR-184-3p,miR-34b-3p,miR-378a-3p,miR-96-5p
regulation of calcium ion-dependent exocytosis (GO:0017158)	0.000253863	0.0224584	-2.3616	SYT4;SYT2;SYT1;DOC2B;SYTL5;SYT6	miR-184-3p,miR-31-3p,miR-34b-3p,miR-34b-5p,miR-378a-3p,miR-670-5p
negative regulation of angiogenesis (GO:0016525)	0.000347816	0.0274325	-2.34431	HHEX;SPARC;COL4A2;SEMA3E;SULF1;THBS1;AMOT	miR-184-3p,miR-34b-3p,miR-34b-5p,miR-378a-3p,miR-670-5p,miR-96-5p
central nervous system development (GO:0007417)	0.000381209	0.0274325	-2.85637	RPS6KA6;ALDH5A1;PTPRZ1;ADAM23;POU6F2;DCX;NRCAM;HPCAL4;DCLK1;HAPLN1	miR-184-3p,miR-31-3p,miR-34b-3p,miR-34b-5p,miR-378a-3p,miR-670-5p,miR-96-5p
negative regulation of endothelial cell proliferation (GO:0001937)	0.000409307	0.0274325	-1.71308	SPARC;CAV2;CAV1;SULF1;THBS1	miR-184-3p,miR-34b-3p,miR-34c-5p,miR-378a-3p,miR-670-5p,miR-96-5p
calcium ion-regulated exocytosis of neurotransmitter (GO:0048791)	0.000422899	0.0274325	-2.31248	SYT4;SYT2;SYT1;DOC2B;SYTL5;SYT6	miR-184-3p,miR-31-3p,miR-34b-3p,miR-34b-5p,miR-378a-3p,miR-670-5p
regulation of atrial cardiac muscle cell membrane depolarization (GO:0060371)	0.000434123	0.0274325	2.06933	SCN5A;SCN3B;SCN2B	miR-378a-3p,miR-670-5p
blood vessel endothelial cell proliferation involved in sprouting angiogenesis (GO:0002043)	0.000434123	0.0274325	2.63094	ACVRL1;SEMA5A;NRARP	miR-31-3p,miR-34b-5p,miR-378a-3p,miR-670-5p,miR-96-5p
vesicle fusion (GO:0006906)	0.000580335	0.0327248	-2.07866	SYT4;SYT2;SYT1;CAV2;DOC2B;SYTL5;SYT6	miR-184-3p,miR-31-3p,miR-34b-3p,miR-34b-5p,miR-378a-3p,miR-670-5p
leukocyte migration (GO:0050900)	0.000586695	0.0327248	-3.05443	SLC16A1;ANGPT2;SDC2;CAV1;ITGB3;SDC3;TNFRSF10B;MSN;SLC7A11;L1CAM;SELE;INPP5D;GPC1;MYH9;CD34	miR-184-3p,miR-31-3p,miR-34b-3p,miR-34c-5p,miR-378a-3p,miR-670-5p,miR-96-5p
sodium ion transmembrane transport (GO:0035725)	0.000616518	0.0327248	-1.57246	SCN9A;SCN5A;SCN3B;SCN2B;HCN1	miR-31-3p,miR-378a-3p,miR-670-5p
glycosaminoglycan catabolic process (GO:0006027)	0.000616518	0.0327248	-1.56519	HGSNAT;SDC2;GPC1;SDC3;GPC3	miR-184-3p,miR-378a-3p,miR-670-5p,miR-96-5p
positive regulation of inflammatory response (GO:0050729)	0.000669023	0.0341459	-1.81128	WNT5A;CCL3;LPL;ETS1;PLA2G7;TNFRSF1A	miR-31-3p,miR-34b-3p,miR-378a-3p,miR-96-5p
phosphatidylinositol 3-kinase signaling (GO:0014065)	0.000745548	0.0366423	-1.51886	EDN1;NYAP1;IGF1;ZFP36L1;IGF1R	miR-378a-3p,miR-670-5p,miR-96-5p
positive regulation of fibroblast proliferation (GO:0048146)	0.000893716	0.0407886	-1.64104	PDGFRA;WNT5A;PDGFB;IGF1;EREG	miR-34b-3p,miR-378a-3p,miR-670-5p,miR-96-5p
positive regulation of MAPK cascade (GO:0043410)	0.000922123	0.0407886	-1.92417	RIT2;CAV2;KIT;PDGFB;IGF1;ADRA1A;FGFR2	miR-184-3p,miR-31-3p,miR-34b-3p,miR-378a-3p,miR-670-5p
cellular response to hypoxia (GO:0071456)	0.000922123	0.0407886	-1.77083	EPAS1;LMNA;PMAIP1;ADAM8;P4HB;PTGS2;ZFP36L1	miR-34b-5p,miR-378a-3p,miR-670-5p,miR-96-5p
glycosaminoglycan metabolic process (GO:0030203)	0.00106272	0.0417667	-1.56033	SDC2;GPC1;SDC3;BGN;GPC3	miR-184-3p,miR-34c-5p,miR-378a-3p,miR-670-5p,miR-96-5p
atrial cardiac muscle cell action potential (GO:0086014)	0.00116456	0.0417667	0.118487	GJC1;SCN5A;SCN3B	miR-670-5p
positive regulation of early endosome to late endosome transport (GO:2000643)	0.00116456	0.0417667	0.236365	DAB2;MSN;EZR	miR-34b-3p,miR-378a-3p,miR-96-5p
positive regulation of macrophage activation (GO:0043032)	0.00116456	0.0417667	0.697269	WNT5A;LBP;THBS1	miR-184-3p,miR-34b-3p,miR-670-5p,miR-96-5p
positive regulation of calcium ion import (GO:0090280)	0.00116456	0.0417667	2.54124	PDGFB;CCL3;STC1	miR-34b-3p,miR-670-5p
hematopoietic stem cell proliferation (GO:0071425)	0.00116456	0.0417667	2.72297	WNT5A;CD34;RUNX1	miR-184-3p,miR-34b-3p,miR-378a-3p,miR-670-5p,miR-96-5p
glomerular basement membrane development (GO:0032836)	0.00116456	0.0417667	3.47006	MYO1E;SULF1;SULF2	miR-34b-3p,miR-34b-5p,miR-378a-3p
positive regulation of cAMP biosynthetic process (GO:0030819)	0.00147025	0.0513429	-0.998124	AKAP12;MC4R;CALCRL;MRAP2;ADCY7	miR-184-3p,miR-34b-5p,miR-378a-3p,miR-96-5p
